# Supplementary material for: Coupling proteomics and metabolomics for the unsupervised identification of protein–metabolite interactions in Chaetomium thermophilum
Source: PLoS One. 2021 Jul 9;16(7):e0254429. doi: 10.1371/journal.pone.0254429 (PMC8270407; doi:10.1371/journal.pone.0254429)
Supplement: S1 Table — For each metabolite, its name, precursor ion m/z, retention time, charge, metabolite class, InChI key and InChI are listed. (XLSX) [file pone.0254429.s007.xlsx]

## Sheet: list of identified metabolites
Name	Precursor m/z	Retention time (s)	Charge	Metabolite class	InChI key	InChI
N6-(Delta2-Isopentenyl)-adenine	204.132	66.7219	Positive	Organoheterocyclic compounds	HYVABZIGRDEKCD-UHFFFAOYSA-N	InChI=1S/C10H13N5/c1-7(2)3-4-11-9-8-10(13-5-12-8)15-6-14-9/h3,5-6H,4H2,1-2H3,(H2,11,12,13,14,15)
Adenosine	268.112	114.466	Positive	Nucleosides, nucleotides, and analogues	OIRDTQYFTABQOQ-UHFFFAOYSA-N	InChI=1S/C10H13N5O4/c11-8-5-9(13-2-12-8)15(3-14-5)10-7(18)6(17)4(1-16)19-10/h2-4,6-7,10,16-18H,1H2,(H2,11,12,13)
peptide: PQ	244.139	295.36	Positive	Organic acids and derivatives	SHAQGFGGJSLLHE-UHFFFAOYSA-N	InChI=1S/C10H17N3O4/c11-8(14)4-3-7(10(16)17)13-9(15)6-2-1-5-12-6/h6-7,12H,1-5H2,(H2,11,14)(H,13,15)(H,16,17)
5'-Methylthioadenosine (MTA)	296.082	74.6324	Negative	Nucleosides, nucleotides, and analogues	WUUGFSXJNOTRMR-UHFFFAOYSA-N	InChI=1S/C11H15N5O3S/c1-20-2-5-7(17)8(18)11(19-5)16-4-15-6-9(12)13-3-14-10(6)16/h3-5,7-8,11,17-18H,2H2,1H3,(H2,12,13,14)
Saccharopine	275.125	362.755	Negative	Organic acids and derivatives	ZDGJAHTZVHVLOT-UHFFFAOYSA-N	InChI=1S/C11H20N2O6/c12-7(10(16)17)3-1-2-6-13-8(11(18)19)4-5-9(14)15/h7-8,13H,1-6,12H2,(H,14,15)(H,16,17)(H,18,19)
O-butanoyl-(R)-carnitine	232.166	145.96	Positive	Lipids and lipid-like molecules	QWYFHHGCZUCMBN-UHFFFAOYSA-N	InChI=1S/C11H21NO4/c1-5-6-11(15)16-9(7-10(13)14)8-12(2,3)4/h9H,5-8H2,1-4H3
peptide: VI	231.182	67.9555	Positive	Organic acids and derivatives	PNVLWFYAPWAQMU-UHFFFAOYSA-N	InChI=1S/C11H22N2O3/c1-5-7(4)9(11(15)16)13-10(14)8(12)6(2)3/h6-9H,5,12H2,1-4H3,(H,13,14)(H,15,16)
peptide: VR	274.196	345.246	Positive	Organic acids and derivatives	IBIDRSSEHFLGSD-UHFFFAOYSA-N	InChI=1S/C11H23N5O3/c1-6(2)8(12)9(17)16-7(10(18)19)4-3-5-15-11(13)14/h6-8H,3-5,12H2,1-2H3,(H,16,17)(H,18,19)(H4,13,14,15)
peptide: MR	306.163	295.495	Positive	Organic acids and derivatives	UASDAHIAHBRZQV-UHFFFAOYSA-N	InChI=1S/C11H23N5O3S/c1-20-6-4-7(12)9(17)16-8(10(18)19)3-2-5-15-11(13)14/h7-8H,2-6,12H2,1H3,(H,16,17)(H,18,19)(H4,13,14,15)
peptide: RM	306.163	344.543	Positive	Organic acids and derivatives	ROWCTNFEMKOIFQ-UHFFFAOYSA-N	InChI=1S/C11H23N5O3S/c1-20-6-4-8(10(18)19)16-9(17)7(12)3-2-5-15-11(13)14/h7-8H,2-6,12H2,1H3,(H,16,17)(H,18,19)(H4,13,14,15)
Lumichrome	241.073	65.7849	Negative	Organoheterocyclic compounds	ZJTJUVIJVLLGSP-UHFFFAOYSA-N	InChI=1S/C12H10N4O2/c1-5-3-7-8(4-6(5)2)14-10-9(13-7)11(17)16-12(18)15-10/h3-4H,1-2H3,(H2,14,15,16,17,18)
peptide: AF	235.108	97.3209	Negative	Organic acids and derivatives	OMNVYXHOSHNURL-UHFFFAOYSA-N	InChI=1S/C12H16N2O3/c1-8(13)11(15)14-10(12(16)17)7-9-5-3-2-4-6-9/h2-6,8,10H,7,13H2,1H3,(H,14,15)(H,16,17)
peptide: RL	288.208	334.227	Positive	Organic acids and derivatives	WYBVBIHNJWOLCJ-UHFFFAOYSA-N	InChI=1S/C12H25N5O3/c1-7(2)6-9(11(19)20)17-10(18)8(13)4-3-5-16-12(14)15/h7-9H,3-6,13H2,1-2H3,(H,17,18)(H,19,20)(H4,14,15,16)
S-Lactoylglutathione	378.097	334.886	Negative	Organic acids and derivatives	VDYDCVUWILIYQF-UHFFFAOYSA-N	InChI=1S/C13H21N3O8S/c1-6(17)13(24)25-5-8(11(21)15-4-10(19)20)16-9(18)3-2-7(14)12(22)23/h6-8,17H,2-5,14H2,1H3,(H,15,21)(H,16,18)(H,19,20)(H,22,23)
S-Adenosylhomocysteine (SAH)	383.114	370.46	Negative	Nucleosides, nucleotides, and analogues	ZJUKTBDSGOFHSH-UHFFFAOYSA-N	InChI=1S/C14H20N6O5S/c15-6(14(23)24)1-2-26-3-7-9(21)10(22)13(25-7)20-5-19-8-11(16)17-4-18-12(8)20/h4-7,9-10,13,21-22H,1-3,15H2,(H,23,24)(H2,16,17,18)
peptide: RF	322.188	311.939	Positive	Organic acids and derivatives	PQBHGSGQZSOLIR-UHFFFAOYSA-N	InChI=1S/C15H23N5O3/c16-11(7-4-8-19-15(17)18)13(21)20-12(14(22)23)9-10-5-2-1-3-6-10/h1-3,5-6,11-12H,4,7-9,16H2,(H,20,21)(H,22,23)(H4,17,18,19)
peptide: KAI	331.234	318.657	Positive	Organic acids and derivatives	NFLFJGGKOHYZJF-UHFFFAOYSA-N	InChI=1S/C15H30N4O4/c1-4-9(2)12(15(22)23)19-13(20)10(3)18-14(21)11(17)7-5-6-8-16/h9-12H,4-8,16-17H2,1-3H3,(H,18,21)(H,19,20)(H,22,23)
peptide: RNI	402.247	348.81	Positive	Organic acids and derivatives	QPOARHANPULOTM-UHFFFAOYSA-N	InChI=1S/C16H31N7O5/c1-3-8(2)12(15(27)28)23-14(26)10(7-11(18)24)22-13(25)9(17)5-4-6-21-16(19)20/h8-10,12H,3-7,17H2,1-2H3,(H2,18,24)(H,22,25)(H,23,26)(H,27,28)(H4,19,20,21)
UDP-N-acetyl-Î±-D-glucosamine	606.074	264.623	Negative	Nucleosides, nucleotides, and analogues	LFTYTUAZOPRMMI-UHFFFAOYSA-N	InChI=1S/C17H27N3O17P2/c1-6(22)18-10-13(26)11(24)7(4-21)35-16(10)36-39(31,32)37-38(29,30)33-5-8-12(25)14(27)15(34-8)20-3-2-9(23)19-17(20)28/h2-3,7-8,10-16,21,24-27H,4-5H2,1H3,(H,18,22)(H,29,30)(H,31,32)(H,19,23,28)
peptide: IQR	416.264	365.059	Positive	Organic acids and derivatives	BSWLQVGEVFYGIM-UHFFFAOYSA-N	InChI=1S/C17H33N7O5/c1-3-9(2)13(19)15(27)23-10(6-7-12(18)25)14(26)24-11(16(28)29)5-4-8-22-17(20)21/h9-11,13H,3-8,19H2,1-2H3,(H2,18,25)(H,23,27)(H,24,26)(H,28,29)(H4,20,21,22)
peptide: RLM	419.245	180.987	Positive	Organic acids and derivatives	NOZYDJOPOGKUSR-UHFFFAOYSA-N	InChI=1S/C17H34N6O4S/c1-10(2)9-13(15(25)22-12(16(26)27)6-8-28-3)23-14(24)11(18)5-4-7-21-17(19)20/h10-13H,4-9,18H2,1-3H3,(H,22,25)(H,23,24)(H,26,27)(H4,19,20,21)
(9Z,12Z)-octadecadienoate	279.233	54.7342	Negative	Lipids and lipid-like molecules	OYHQOLUKZRVURQ-UHFFFAOYSA-N	InChI=1S/C18H32O2/c1-2-3-4-5-6-7-8-9-10-11-12-13-14-15-16-17-18(19)20/h6-7,9-10H,2-5,8,11-17H2,1H3,(H,19,20)
4-hydroxysphinganine	318.3	94.1169	Positive	Organic nitrogen compounds	AERBNCYCJBRYDG-UHFFFAOYSA-N	InChI=1S/C18H39NO3/c1-2-3-4-5-6-7-8-9-10-11-12-13-14-17(21)18(22)16(19)15-20/h16-18,20-22H,2-15,19H2,1H3
NAD	662.102	350.039	Negative	Nucleosides, nucleotides, and analogues	BAWFJGJZGIEFAR-UHFFFAOYSA-N	InChI=1S/C21H27N7O14P2/c22-17-12-19(25-7-24-17)28(8-26-12)21-16(32)14(30)11(41-21)6-39-44(36,37)42-43(34,35)38-5-10-13(29)15(31)20(40-10)27-3-1-2-9(4-27)18(23)33/h1-4,7-8,10-11,13-16,20-21,29-32H,5-6H2,(H5-,22,23,24,25,33,34,35,36,37)
2-hexadecanoyl-sn-glycero-3-phosphoethanolamine	452.279	71.0579	Negative	Lipids and lipid-like molecules	CKPBBEOJHAPPBT-UHFFFAOYSA-N	InChI=1S/C21H44NO7P/c1-2-3-4-5-6-7-8-9-10-11-12-13-14-15-21(24)29-20(18-23)19-28-30(25,26)27-17-16-22/h20,23H,2-19,22H2,1H3,(H,25,26)
PE lyso 18:2	476.279	68.2821	Negative	Lipids and lipid-like molecules	DTTGTTCKWRAIFM-UHFFFAOYSA-N	InChI=1S/C23H44NO7P/c1-2-3-4-5-6-7-8-9-10-11-12-13-14-15-16-17-23(26)31-22(20-25)21-30-32(27,28)29-19-18-24/h11-12,14-15,22,25H,2-10,13,16-21,24H2,1H3,(H,27,28)
PE lyso 18:1	478.293	67.5497	Negative	Lipids and lipid-like molecules	FEVAUEZKXSRQPS-UHFFFAOYSA-N	InChI=1S/C23H46NO7P/c1-2-3-4-5-6-7-8-9-10-11-12-13-14-15-16-17-23(26)31-22(20-25)21-30-32(27,28)29-19-18-24/h14-15,22,25H,2-13,16-21,24H2,1H3,(H,27,28)
2-hexadecanoyl-sn-glycero-3-phospho-1D-myo-inositol	571.288	64.0044	Negative	Lipids and lipid-like molecules	NUDRHGDMWNFXMD-UHFFFAOYSA-N	InChI=1S/C25H49O12P/c1-2-3-4-5-6-7-8-9-10-11-12-13-14-15-19(27)36-18(16-26)17-35-38(33,34)37-25-23(31)21(29)20(28)22(30)24(25)32/h18,20-26,28-32H,2-17H2,1H3,(H,33,34)
PE lyso 16:0-16:1	688.496	59.651	Negative	Lipids and lipid-like molecules	NJQOUKFMDSLWNH-UHFFFAOYSA-N	InChI=1S/C37H72NO8P/c1-3-5-7-9-11-13-15-17-19-21-23-25-27-29-36(39)43-33-35(34-45-47(41,42)44-32-31-38)46-37(40)30-28-26-24-22-20-18-16-14-12-10-8-6-4-2/h24,26,35H,3-23,25,27-34,38H2,1-2H3,(H,41,42)
1-hexadecanoyl-2-(9Z,12Z-octadecadienoyl)-sn-glycero-3-phosphoethanolamine	716.522	72.3804	Positive	Lipids and lipid-like molecules	HBZNVZIRJWODIB-UHFFFAOYSA-N	InChI=1S/C39H74NO8P/c1-3-5-7-9-11-13-15-17-18-20-22-24-26-28-30-32-39(42)48-37(36-47-49(43,44)46-34-33-40)35-45-38(41)31-29-27-25-23-21-19-16-14-12-10-8-6-4-2/h11,13,17-18,37H,3-10,12,14-16,19-36,40H2,1-2H3,(H,43,44)
PE 17:0-18:2	728.528	58.932	Negative	Lipids and lipid-like molecules	FGLSWIGNKJQROW-UHFFFAOYSA-N	InChI=1S/C40H76NO8P/c1-3-5-7-9-11-13-15-17-19-21-23-25-27-29-31-33-40(43)49-38(37-48-50(44,45)47-35-34-41)36-46-39(42)32-30-28-26-24-22-20-18-16-14-12-10-8-6-4-2/h21,23,27,29,38H,3-20,22,24-26,28,30-37,41H2,1-2H3,(H,44,45)
PE 18:2-18:2	738.509	59.6077	Negative	Lipids and lipid-like molecules	WDBJINMJHHHMJV-UHFFFAOYSA-N	InChI=1S/C41H74NO8P/c1-3-5-7-9-11-13-15-17-19-21-23-25-27-29-31-33-40(43)47-37-39(38-49-51(45,46)48-36-35-42)50-41(44)34-32-30-28-26-24-22-20-18-16-14-12-10-8-6-4-2/h21-24,27-30,39H,3-20,25-26,31-38,42H2,1-2H3,(H,45,46)
Methionine S-oxide	166.054	343.749	Positive	Organic acids and derivatives	QEFRNWWLZKMPFJ-UHFFFAOYSA-N	InChI=1S/C5H11NO3S/c1-10(9)3-2-4(6)5(7)8/h4H,2-3,6H2,1H3,(H,7,8)
Glutamate	148.042	309.347	Positive	Organic acids and derivatives	WHUUTDBJXJRKMK-UHFFFAOYSA-N	InChI=1S/C5H9NO4/c6-3(5(9)10)1-2-4(7)8/h3H,1-2,6H2,(H,7,8)(H,9,10)
peptide: AA	159.077	180.158	Negative	Organic acids and derivatives	DEFJQIDDEAULHB-UHFFFAOYSA-N	InChI=1S/C6H12N2O3/c1-3(7)5(9)8-4(2)6(10)11/h3-4H,7H2,1-2H3,(H,8,9)(H,10,11)
peptide: SA	177.088	157.152	Positive	Organic acids and derivatives	SSJMZMUVNKEENT-UHFFFAOYSA-N	InChI=1S/C6H12N2O4/c1-3(6(11)12)8-5(10)4(7)2-9/h3-4,9H,2,7H2,1H3,(H,8,10)(H,11,12)
gamma-Glutamylalanine	217.083	323.219	Negative	Organic acids and derivatives	WQXXXVRAFAKQJM-UHFFFAOYSA-N	InChI=1S/C8H14N2O5/c1-4(7(12)13)10-6(11)3-2-5(9)8(14)15/h4-5H,2-3,9H2,1H3,(H,10,11)(H,12,13)(H,14,15)
Indoline	120.081	54.3288	Positive	Organoheterocyclic compounds	LPAGFVYQRIESJQ-UHFFFAOYSA-N	InChI=1S/C8H9N/c1-2-4-8-7(3-1)5-6-9-8/h1-4,9H,5-6H2
1-(11E-octadecenoyl)-2-pentadecanoyl-sn-glycero-3-phosphoethanolamine	704.521	62.5292	Positive	Lipids and lipid-like molecules	DFMWBYDYXGYKTJ-UHFFFAOYSA-N	InChI=1S/C38H74NO8P/c1-3-5-7-9-11-13-15-17-18-19-21-22-24-26-28-30-37(40)44-34-36(35-46-48(42,43)45-33-32-39)47-38(41)31-29-27-25-23-20-16-14-12-10-8-6-4-2/h13,15,36H,3-12,14,16-35,39H2,1-2H3,(H,42,43)
peptide: FGW	409.188	73.1144	Positive	Organic acids and derivatives	OVJMCXAPGFDGMG-UHFFFAOYSA-N	InChI=1S/C22H24N4O4/c23-17(10-14-6-2-1-3-7-14)21(28)25-13-20(27)26-19(22(29)30)11-15-12-24-18-9-5-4-8-16(15)18/h1-9,12,17,19,24H,10-11,13,23H2,(H,25,28)(H,26,27)(H,29,30)
N-acetyl-L-methionyl-L-phenylalanine	337.123	54.3573	Negative	Organic acids and derivatives	QYHDEGINTVLDFN-UHFFFAOYSA-N	InChI=1S/C16H22N2O4S/c1-11(19)17-13(8-9-23-2)15(20)18-14(16(21)22)10-12-6-4-3-5-7-12/h3-7,13-14H,8-10H2,1-2H3,(H,17,19)(H,18,20)(H,21,22)
1-(9Z,12Z-octadecadienoyl)-sn-glycero-3-phospho-1D-myo-inositol	595.289	63.2405	Negative	Lipids and lipid-like molecules	SAHCQBPGXQFTRA-UHFFFAOYSA-N	InChI=1S/C27H49O12P/c1-2-3-4-5-6-7-8-9-10-11-12-13-14-15-16-17-21(29)37-18-20(28)19-38-40(35,36)39-27-25(33)23(31)22(30)24(32)26(27)34/h6-7,9-10,20,22-28,30-34H,2-5,8,11-19H2,1H3,(H,35,36)
peptide: IPI	340.224	72.2277	Negative	Organic acids and derivatives	JNTMAZFVYNDPLB-UHFFFAOYSA-N	InChI=1S/C17H31N3O4/c1-5-10(3)13(18)16(22)20-9-7-8-12(20)15(21)19-14(17(23)24)11(4)6-2/h10-14H,5-9,18H2,1-4H3,(H,19,21)(H,23,24)
peptide: IW	318.18	61.8514	Positive	Organic acids and derivatives	BVRPESWOSNFUCJ-UHFFFAOYSA-N	InChI=1S/C17H23N3O3/c1-3-10(2)15(18)16(21)20-14(17(22)23)8-11-9-19-13-7-5-4-6-12(11)13/h4-7,9-10,14-15,19H,3,8,18H2,1-2H3,(H,20,21)(H,22,23)
peptide: VLL	344.255	60.4149	Positive	Organic acids and derivatives	WLHIIWDIDLQTKP-UHFFFAOYSA-N	InChI=1S/C17H33N3O4/c1-9(2)7-12(19-16(22)14(18)11(5)6)15(21)20-13(17(23)24)8-10(3)4/h9-14H,7-8,18H2,1-6H3,(H,19,22)(H,20,21)(H,23,24)
peptide: VF	265.163	62.3456	Positive	Organic acids and derivatives	GJNDXQBALKCYSZ-UHFFFAOYSA-N	InChI=1S/C14H20N2O3/c1-9(2)12(15)13(17)16-11(14(18)19)8-10-6-4-3-5-7-10/h3-7,9,11-12H,8,15H2,1-2H3,(H,16,17)(H,18,19)
Protoporphyrin IX	563.268	50.6301	Positive	Organoheterocyclic compounds	KSFOVUSSGSKXFI-UHFFFAOYSA-N	InChI=1S/C34H34N4O4/c1-7-21-17(3)25-13-26-19(5)23(9-11-33(39)40)31(37-26)16-32-24(10-12-34(41)42)20(6)28(38-32)15-30-22(8-2)18(4)27(36-30)14-29(21)35-25/h7-8,13-16,35,38H,1-2,9-12H2,3-6H3,(H,39,40)(H,41,42)
1-(9Z-hexadecenoyl)-sn-glycero-3-phosphocholine	494.328	72.1699	Positive	Lipids and lipid-like molecules	LFUDDCMNKWEORN-UHFFFAOYSA-N	InChI=1S/C24H48NO7P/c1-5-6-7-8-9-10-11-12-13-14-15-16-17-18-24(27)30-21-23(26)22-32-33(28,29)31-20-19-25(2,3)4/h10-11,23,26H,5-9,12-22H2,1-4H3
peptide: YF	329.15	61.448	Positive	Organic acids and derivatives	CGWAPUBOXJWXMS-UHFFFAOYSA-N	InChI=1S/C18H20N2O4/c19-15(10-13-6-8-14(21)9-7-13)17(22)20-16(18(23)24)11-12-4-2-1-3-5-12/h1-9,15-16,21H,10-11,19H2,(H,20,22)(H,23,24)
peptide: ML	263.15	63.8731	Positive	Organic acids and derivatives	PBOUVYGPDSARIS-UHFFFAOYSA-N	InChI=1S/C11H22N2O3S/c1-7(2)6-9(11(15)16)13-10(14)8(12)4-5-17-3/h7-9H,4-6,12H2,1-3H3,(H,13,14)(H,15,16)
peptide: SIF	366.204	64.7378	Positive	Organic acids and derivatives	LWMQRHDTXHQQOV-UHFFFAOYSA-N	InChI=1S/C18H27N3O5/c1-3-11(2)15(21-16(23)13(19)10-22)17(24)20-14(18(25)26)9-12-7-5-4-6-8-12/h4-8,11,13-15,22H,3,9-10,19H2,1-2H3,(H,20,24)(H,21,23)(H,25,26)
1-(9Z,12Z-octadecadienoyl)-sn-glycero-3-phosphocholine	520.344	70.7504	Positive	Lipids and lipid-like molecules	SPJFYYJXNPEZDW-UHFFFAOYSA-N	InChI=1S/C26H50NO7P/c1-5-6-7-8-9-10-11-12-13-14-15-16-17-18-19-20-26(29)32-23-25(28)24-34-35(30,31)33-22-21-27(2,3)4/h9-10,12-13,25,28H,5-8,11,14-24H2,1-4H3
peptide: RTQ	404.227	389.313	Positive	Organic acids and derivatives	LYJXHXGPWDTLKW-UHFFFAOYSA-N	InChI=1S/C15H29N7O6/c1-7(23)11(13(26)21-9(14(27)28)4-5-10(17)24)22-12(25)8(16)3-2-6-20-15(18)19/h7-9,11,23H,2-6,16H2,1H3,(H2,17,24)(H,21,26)(H,22,25)(H,27,28)(H4,18,19,20)
AC1L4NUF	422.087	350.969	Negative	Organic acids and derivatives	NXXXUJKQMOMDMS-UHFFFAOYSA-N	InChI=1S/C14H21N3O10S/c15-6(13(24)25)1-2-9(18)17(4-11(21)22)12(23)7(16)5-28-8(14(26)27)3-10(19)20/h6-8H,1-5,15-16H2,(H,19,20)(H,21,22)(H,24,25)(H,26,27)
1-hexadecanoyl-2-(5Z,8Z,11Z,14Z-eicosatetraenoyl)-sn-glycero-3-phosphocholine	782.57	72.8472	Positive	Lipids and lipid-like molecules	IIZPXYDJLKNOIY-UHFFFAOYSA-N	InChI=1S/C44H80NO8P/c1-6-8-10-12-14-16-18-20-21-22-23-25-27-29-31-33-35-37-44(47)53-42(41-52-54(48,49)51-39-38-45(3,4)5)40-50-43(46)36-34-32-30-28-26-24-19-17-15-13-11-9-7-2/h14,16,20-21,23,25,29,31,42H,6-13,15,17-19,22,24,26-28,30,32-41H2,1-5H3
peptide: FA	237.136	84.4665	Positive	Organic acids and derivatives	MIDZLCFIAINOQN-UHFFFAOYSA-N	InChI=1S/C12H16N2O3/c1-8(12(16)17)14-11(15)10(13)7-9-5-3-2-4-6-9/h2-6,8,10H,7,13H2,1H3,(H,14,15)(H,16,17)
peptide: YS	269.118	116.619	Positive	Organic acids and derivatives	ZSXJENBJGRHKIG-UHFFFAOYSA-N	InChI=1S/C12H16N2O5/c13-9(5-7-1-3-8(16)4-2-7)11(17)14-10(6-15)12(18)19/h1-4,9-10,15-16H,5-6,13H2,(H,14,17)(H,18,19)
1-(9Z,12Z-octadecadienoyl)-2-hexadecanoyl-sn-glycero-3-phosphocholine	758.57	70.3499	Positive	Lipids and lipid-like molecules	FWMYJLDHIVCJCT-UHFFFAOYSA-N	InChI=1S/C42H80NO8P/c1-6-8-10-12-14-16-18-20-21-23-24-26-28-30-32-34-41(44)48-38-40(39-50-52(46,47)49-37-36-43(3,4)5)51-42(45)35-33-31-29-27-25-22-19-17-15-13-11-9-7-2/h14,16,20-21,40H,6-13,15,17-19,22-39H2,1-5H3
peptide: PA	187.109	228.648	Positive	Organic acids and derivatives	FELJDCNGZFDUNR-UHFFFAOYSA-N	InChI=1S/C8H14N2O3/c1-5(8(12)13)10-7(11)6-3-2-4-9-6/h5-6,9H,2-4H2,1H3,(H,10,11)(H,12,13)
Thiopc	784.583	66.9555	Positive	Organic nitrogen compounds	YDSCLGYBUIDZNF-UHFFFAOYSA-N	InChI=1S/C44H82NO6PS/c1-6-8-10-12-14-16-18-20-22-23-24-25-27-29-31-33-35-37-44(46)53-43(42-51-52(47,48)50-40-38-45(3,4)5)41-49-39-36-34-32-30-28-26-21-19-17-15-13-11-9-7-2/h14,16,20,22,24-25,29,31,43H,6-13,15,17-19,21,23,26-28,30,32-42H2,1-5H3
peptide: QN	261.127	295.683	Positive	Organic acids and derivatives	DXJZITDUDUPINW-UHFFFAOYSA-N	InChI=1S/C9H16N4O5/c10-4(1-2-6(11)14)8(16)13-5(9(17)18)3-7(12)15/h4-5H,1-3,10H2,(H2,11,14)(H2,12,15)(H,13,16)(H,17,18)
peptide: IT	233.162	81.3275	Positive	Organic acids and derivatives	DRCKHKZYDLJYFQ-UHFFFAOYSA-N	InChI=1S/C10H20N2O4/c1-4-5(2)7(11)9(14)12-8(6(3)13)10(15)16/h5-8,13H,4,11H2,1-3H3,(H,12,14)(H,15,16)
peptide: IQQ	388.22	153.619	Positive	Organic acids and derivatives	LJKDGRWXYUTRSH-UHFFFAOYSA-N	InChI=1S/C16H29N5O6/c1-3-8(2)13(19)15(25)20-9(4-6-11(17)22)14(24)21-10(16(26)27)5-7-12(18)23/h8-10,13H,3-7,19H2,1-2H3,(H2,17,22)(H2,18,23)(H,20,25)(H,21,24)(H,26,27)
peptide: AAA	230.115	167.872	Negative	Organic acids and derivatives	BYXHQQCXAJARLQ-UHFFFAOYSA-N	InChI=1S/C9H17N3O4/c1-4(10)7(13)11-5(2)8(14)12-6(3)9(15)16/h4-6H,10H2,1-3H3,(H,11,13)(H,12,14)(H,15,16)
peptide: LGQ	315.167	179.397	Negative	Organic acids and derivatives	FIYMBBHGYNQFOP-UHFFFAOYSA-N	InChI=1S/C13H24N4O5/c1-7(2)5-8(14)12(20)16-6-11(19)17-9(13(21)22)3-4-10(15)18/h7-9H,3-6,14H2,1-2H3,(H2,15,18)(H,16,20)(H,17,19)(H,21,22)
Leucine	132.103	181.766	Positive	Organic acids and derivatives	ROHFNLRQFUQHCH-UHFFFAOYSA-N	InChI=1S/C6H13NO2/c1-4(2)3-5(7)6(8)9/h4-5H,3,7H2,1-2H3,(H,8,9)
Ketoprofen	253.086	175.349	Negative	Benzenoids	DKYWVDODHFEZIM-UHFFFAOYSA-N	InChI=1S/C16H14O3/c1-11(16(18)19)13-8-5-9-14(10-13)15(17)12-6-3-2-4-7-12/h2-11H,1H3,(H,18,19)
1-(9Z,12Z-heptadecadienoyl)-glycero-3-phosphocholine	504.31	70.1271	Negative	Lipids and lipid-like molecules	GYPQKMKDLBCBMB-UHFFFAOYSA-N	InChI=1S/C25H48NO7P/c1-5-6-7-8-9-10-11-12-13-14-15-16-17-18-19-25(28)31-22-24(27)23-33-34(29,30)32-21-20-26(2,3)4/h8-9,11-12,24,27H,5-7,10,13-23H2,1-4H3
1-(9Z-hexadecenoyl)-2-hexadecanoyl-sn-glycero-3-phospho-1D-myo-inositol	807.504	51.8158	Negative	Lipids and lipid-like molecules	RNXWIPLNUTUDRT-UHFFFAOYSA-N	InChI=1S/C41H77O13P/c1-3-5-7-9-11-13-15-17-19-21-23-25-27-29-34(42)51-31-33(32-52-55(49,50)54-41-39(47)37(45)36(44)38(46)40(41)48)53-35(43)30-28-26-24-22-20-18-16-14-12-10-8-6-4-2/h13,15,33,36-41,44-48H,3-12,14,16-32H2,1-2H3,(H,49,50)
peptide: YM	313.124	68.3791	Positive	Organic acids and derivatives	KYPMKDGKAYQCHO-UHFFFAOYSA-N	InChI=1S/C14H20N2O4S/c1-21-7-6-12(14(19)20)16-13(18)11(15)8-9-2-4-10(17)5-3-9/h2-5,11-12,17H,6-8,15H2,1H3,(H,16,18)(H,19,20)
1-(11Z,14Z-eicosadienoyl)-sn-glycero-3-phosphoethanolamine	506.33	65.2085	Positive	Lipids and lipid-like molecules	QJHRNPQXCMXOOH-UHFFFAOYSA-N	InChI=1S/C25H48NO7P/c1-2-3-4-5-6-7-8-9-10-11-12-13-14-15-16-17-18-19-25(28)31-22-24(27)23-33-34(29,30)32-21-20-26/h6-7,9-10,24,27H,2-5,8,11-23,26H2,1H3,(H,29,30)
peptide: LAFS	435.225	63.0867	Negative	Organic acids and derivatives	KEBNKVSYQXLXNB-UHFFFAOYSA-N	InChI=1S/C21H32N4O6/c1-12(2)9-15(22)19(28)23-13(3)18(27)24-16(10-14-7-5-4-6-8-14)20(29)25-17(11-26)21(30)31/h4-8,12-13,15-17,26H,9-11,22H2,1-3H3,(H,23,28)(H,24,27)(H,25,29)(H,30,31)
PtdIns lyso 18:1	597.302	62.6534	Negative	Lipids and lipid-like molecules	OVHGUPNHWUHPOM-UHFFFAOYSA-N	InChI=1S/C27H51O12P/c1-2-3-4-5-6-7-8-9-10-11-12-13-14-15-16-17-21(29)38-20(18-28)19-37-40(35,36)39-27-25(33)23(31)22(30)24(32)26(27)34/h14-15,20,22-28,30-34H,2-13,16-19H2,1H3,(H,35,36)
Inositol phosphate	259.022	369.454	Negative	Organic oxygen compounds	INAPMGSXUVUWAF-UHFFFAOYSA-N	InChI=1S/C6H13O9P/c7-1-2(8)4(10)6(5(11)3(1)9)15-16(12,13)14/h1-11H,(H2,12,13,14)
1-(7Z,10Z,13Z,16Z-docosatetraenoyl)-2-pentadecanoyl-sn-glycero-3-phosphate	711.496	47.1548	Positive	Lipids and lipid-like molecules	FZQMNEILCGEUNP-UHFFFAOYSA-N	InChI=1S/C40H71O8P/c1-3-5-7-9-11-13-15-17-18-19-20-21-22-23-25-26-28-30-32-34-39(41)46-36-38(37-47-49(43,44)45)48-40(42)35-33-31-29-27-24-16-14-12-10-8-6-4-2/h11,13,17-18,20-21,23,25,38H,3-10,12,14-16,19,22,24,26-37H2,1-2H3,(H2,43,44,45)
Dronabinol	315.232	54.2643	Positive	Organoheterocyclic compounds	CYQFCXCEBYINGO-UHFFFAOYSA-N	InChI=1S/C21H30O2/c1-5-6-7-8-15-12-18(22)20-16-11-14(2)9-10-17(16)21(3,4)23-19(20)13-15/h11-13,16-17,22H,5-10H2,1-4H3
1,3-Di-(octadec-9Z-enoyl)-1-cyano-2-methylene-propane-1,3-diol	642.53	52.9185	Positive	Lipids and lipid-like molecules	XGMYKLVNSJNGSZ-UHFFFAOYSA-N	InChI=1S/C41H71NO4/c1-4-6-8-10-12-14-16-18-20-22-24-26-28-30-32-34-40(43)45-37-38(3)39(36-42)46-41(44)35-33-31-29-27-25-23-21-19-17-15-13-11-9-7-5-2/h18-21,39H,3-17,22-35,37H2,1-2H3
1-(9Z,12Z-octadecadienoyl)-2-octadecanoyl-sn-glycero-3-phosphoethanolamine	744.554	55.7569	Positive	Lipids and lipid-like molecules	DXXUYBAISOHOLM-UHFFFAOYSA-N	InChI=1S/C41H78NO8P/c1-3-5-7-9-11-13-15-17-19-21-23-25-27-29-31-33-40(43)47-37-39(38-49-51(45,46)48-36-35-42)50-41(44)34-32-30-28-26-24-22-20-18-16-14-12-10-8-6-4-2/h11,13,17,19,39H,3-10,12,14-16,18,20-38,42H2,1-2H3,(H,45,46)
PG(44:12)	865.515	53.0483	Negative	Lipids and lipid-like molecules	XACKZSRNTPEYBU-UHFFFAOYSA-N	InChI=1S/C50H75O10P/c1-3-5-7-9-11-13-15-17-19-21-23-25-27-29-31-33-35-37-39-41-49(53)57-45-48(46-59-61(55,56)58-44-47(52)43-51)60-50(54)42-40-38-36-34-32-30-28-26-24-22-20-18-16-14-12-10-8-6-4-2/h5-8,11-14,17-20,23-26,29-32,35-38,47-48,51-52H,3-4,9-10,15-16,21-22,27-28,33-34,39-46H2,1-2H3,(H,55,56)
1-(9Z-hexadecenoyl)-2-hexadecanoyl-sn-glycero-3-phospho-L-serine	732.484	51.3319	Negative	Lipids and lipid-like molecules	YQBIRCWGTRXVEA-UHFFFAOYSA-N	InChI=1S/C38H72NO10P/c1-3-5-7-9-11-13-15-17-19-21-23-25-27-29-36(40)46-31-34(32-47-50(44,45)48-33-35(39)38(42)43)49-37(41)30-28-26-24-22-20-18-16-14-12-10-8-6-4-2/h13,15,34-35H,3-12,14,16-33,39H2,1-2H3,(H,42,43)(H,44,45)
1-octadecanoyl-2-(9Z-tetradecenoyl)-sn-glycero-3-phosphocholine	732.555	61.4797	Positive	Lipids and lipid-like molecules	DHRQNMSQBJKUCK-UHFFFAOYSA-N	InChI=1S/C40H78NO8P/c1-6-8-10-12-14-16-18-19-20-21-23-24-26-28-30-32-39(42)46-36-38(37-48-50(44,45)47-35-34-41(3,4)5)49-40(43)33-31-29-27-25-22-17-15-13-11-9-7-2/h13,15,38H,6-12,14,16-37H2,1-5H3
1-hexadecanoyl-2-pentanoyl-sn-glycero-3-phosphocholine	580.411	72.7873	Positive	Lipids and lipid-like molecules	GJOJUVBYCFSGJT-UHFFFAOYSA-N	InChI=1S/C29H58NO8P/c1-6-8-10-11-12-13-14-15-16-17-18-19-20-22-28(31)35-25-27(38-29(32)21-9-7-2)26-37-39(33,34)36-24-23-30(3,4)5/h27H,6-26H2,1-5H3
peptide: PV	215.152	141.348	Positive	Organic acids and derivatives	AWJGUZSYVIVZGP-UHFFFAOYSA-N	InChI=1S/C10H18N2O3/c1-6(2)8(10(14)15)12-9(13)7-4-3-5-11-7/h6-8,11H,3-5H2,1-2H3,(H,12,13)(H,14,15)
peptide: PS	203.104	277.767	Positive	Organic acids and derivatives	AFWBWPCXSWUCLB-UHFFFAOYSA-N	InChI=1S/C8H14N2O4/c11-4-6(8(13)14)10-7(12)5-2-1-3-9-5/h5-6,9,11H,1-4H2,(H,10,12)(H,13,14)
TDP-alpha-D-glucose	579.063	96.1699	Negative	Nucleosides, nucleotides, and analogues	PNFJZOCDYNFHQC-UHFFFAOYSA-N	InChI=1S/C16H26N2O17P2/c1-5-2-18(16(26)17-13(5)25)14-11(23)9(21)7(32-14)4-31-36(27,28)35-37(29,30)34-15-12(24)10(22)8(20)6(3-19)33-15/h2,6-12,14-15,19-24H,3-4H2,1H3,(H,27,28)(H,29,30)(H,17,25,26)
peptide: FLQ	407.228	66.9558	Positive	Organic acids and derivatives	RSPUIENXSJYZQO-UHFFFAOYSA-N	InChI=1S/C20H30N4O5/c1-12(2)10-16(19(27)23-15(20(28)29)8-9-17(22)25)24-18(26)14(21)11-13-6-4-3-5-7-13/h3-7,12,14-16H,8-11,21H2,1-2H3,(H2,22,25)(H,23,27)(H,24,26)(H,28,29)
peptide: LF	279.178	61.3144	Positive	Organic acids and derivatives	KFKWRHQBZQICHA-UHFFFAOYSA-N	InChI=1S/C15H22N2O3/c1-10(2)8-12(16)14(18)17-13(15(19)20)9-11-6-4-3-5-7-11/h3-7,10,12-13H,8-9,16H2,1-2H3,(H,17,18)(H,19,20)
Avocadyne 1-acetate	325.238	49.4179	Negative	Lipids and lipid-like molecules	JAKAZHIACKJNNB-UHFFFAOYSA-N	InChI=1S/C19H34O4/c1-3-4-5-6-7-8-9-10-11-12-13-14-18(21)15-19(22)16-23-17(2)20/h1,18-19,21-22H,4-16H2,2H3
13-oxo-(9Z,11E)-octadecadienoate	293.212	50.4051	Negative	Lipids and lipid-like molecules	JHXAZBBVQSRKJR-UHFFFAOYSA-N	InChI=1S/C18H30O3/c1-2-3-11-14-17(19)15-12-9-7-5-4-6-8-10-13-16-18(20)21/h7,9,12,15H,2-6,8,10-11,13-14,16H2,1H3,(H,20,21)
Lactariamide B	594.548	54.1998	Positive	Organic oxygen compounds	SFUUTBQJLKKRBN-UHFFFAOYSA-N	InChI=1S/C37H71NO4/c1-4-6-8-10-12-13-14-15-16-17-18-20-22-26-31-36(41)37(42)38-34(32-39)35(40)30-27-23-25-29-33(3)28-24-21-19-11-9-7-5-2/h27,29-30,34-36,39-41H,4-26,28,31-32H2,1-3H3,(H,38,42)
1-(11E-octadecenoyl)-2-tetradecanoyl-sn-glycero-3-phosphoethanolamine	690.506	116.648	Positive	Lipids and lipid-like molecules	ONLSYXWRWGUPKV-UHFFFAOYSA-N	InChI=1S/C37H72NO8P/c1-3-5-7-9-11-13-15-16-17-18-20-21-23-25-27-29-36(39)43-33-35(34-45-47(41,42)44-32-31-38)46-37(40)30-28-26-24-22-19-14-12-10-8-6-4-2/h13,15,35H,3-12,14,16-34,38H2,1-2H3,(H,41,42)
peptide: VIM	362.211	59.5563	Positive	Organic acids and derivatives	PYXQBKJPHNCTNW-UHFFFAOYSA-N	InChI=1S/C16H31N3O4S/c1-6-10(4)13(19-14(20)12(17)9(2)3)15(21)18-11(16(22)23)7-8-24-5/h9-13H,6-8,17H2,1-5H3,(H,18,21)(H,19,20)(H,22,23)
1-(9Z,12Z-octadecadienoyl)-2-hexadecanoyl-sn-glycero-3-phospho-1D-myo-inositol	835.531	52.5593	Positive	Lipids and lipid-like molecules	ZPUUVEHXYAPJAQ-UHFFFAOYSA-N	InChI=1S/C43H79O13P/c1-3-5-7-9-11-13-15-17-18-20-21-23-25-27-29-31-36(44)53-33-35(34-54-57(51,52)56-43-41(49)39(47)38(46)40(48)42(43)50)55-37(45)32-30-28-26-24-22-19-16-14-12-10-8-6-4-2/h11,13,17-18,35,38-43,46-50H,3-10,12,14-16,19-34H2,1-2H3,(H,51,52)
ergosta-5,7,22,24(28)-tetraen-3beta-ol	395.33	55.6713	Positive	Lipids and lipid-like molecules	SQFQJKZSFOZDJY-UHFFFAOYSA-N	InChI=1S/C28H42O/c1-18(2)19(3)7-8-20(4)24-11-12-25-23-10-9-21-17-22(29)13-15-27(21,5)26(23)14-16-28(24,25)6/h7-10,18,20,22,24-26,29H,3,11-17H2,1-2,4-6H3
1-eicosanoyl-2-(9Z-tetradecenoyl)-sn-glycero-3-phosphocholine	760.585	60.7906	Positive	Lipids and lipid-like molecules	HUTFJQFEXOTHFG-UHFFFAOYSA-N	InChI=1S/C42H82NO8P/c1-6-8-10-12-14-16-18-19-20-21-22-23-25-26-28-30-32-34-41(44)48-38-40(39-50-52(46,47)49-37-36-43(3,4)5)51-42(45)35-33-31-29-27-24-17-15-13-11-9-7-2/h13,15,40H,6-12,14,16-39H2,1-5H3
1-(9Z,12Z-octadecadienoyl)-2-octadecanoyl-sn-glycero-3-phospho-1D-myo-inositol	861.557	50.8447	Negative	Lipids and lipid-like molecules	AXGVJUACAGEWGQ-UHFFFAOYSA-N	InChI=1S/C45H83O13P/c1-3-5-7-9-11-13-15-17-19-21-23-25-27-29-31-33-38(46)55-35-37(36-56-59(53,54)58-45-43(51)41(49)40(48)42(50)44(45)52)57-39(47)34-32-30-28-26-24-22-20-18-16-14-12-10-8-6-4-2/h11,13,17,19,37,40-45,48-52H,3-10,12,14-16,18,20-36H2,1-2H3,(H,53,54)
FAHFA(18:1(9Z)/13-O-18:0)	563.503	49.386	Negative	Lipids and lipid-like molecules	RCTXOTTXFKSGGU-UHFFFAOYSA-N	InChI=1S/C36H68O4/c1-3-5-7-8-9-10-11-12-13-14-15-19-22-25-29-33-36(39)40-34(30-26-6-4-2)31-27-23-20-17-16-18-21-24-28-32-35(37)38/h12-13,34H,3-11,14-33H2,1-2H3,(H,37,38)
Cyromazine	167.094	98.2848	Positive	Organoheterocyclic compounds	LVQDKIWDGQRHTE-UHFFFAOYSA-N	InChI=1S/C6H10N6/c7-4-10-5(8)12-6(11-4)9-3-1-2-3/h3H,1-2H2,(H5,7,8,9,10,11,12)
peptide: YL	295.169	67.3495	Positive	Organic acids and derivatives	AUEJLPRZGVVDNU-UHFFFAOYSA-N	InChI=1S/C15H22N2O4/c1-9(2)7-13(15(20)21)17-14(19)12(16)8-10-3-5-11(18)6-4-10/h3-6,9,12-13,18H,7-8,16H2,1-2H3,(H,17,19)(H,20,21)
peptide: RA	246.167	393.647	Positive	Organic acids and derivatives	WVRUNFYJIHNFKD-UHFFFAOYSA-N	InChI=1S/C9H19N5O3/c1-5(8(16)17)14-7(15)6(10)3-2-4-13-9(11)12/h5-6H,2-4,10H2,1H3,(H,14,15)(H,16,17)(H4,11,12,13)
PC(15:0/20:3(5Z,8Z,11Z))	770.573	55.3332	Positive	Lipids and lipid-like molecules	HPSXRQYORYXLNT-UHFFFAOYSA-N	InChI=1S/C43H80NO8P/c1-6-8-10-12-14-16-18-20-21-22-23-24-26-28-30-32-34-36-43(46)52-41(40-51-53(47,48)50-38-37-44(3,4)5)39-49-42(45)35-33-31-29-27-25-19-17-15-13-11-9-7-2/h20-21,23-24,28,30,41H,6-19,22,25-27,29,31-40H2,1-5H3
1,2-di-(9Z,12Z-octadecadienoyl)-sn-glycero-3-phosphate	695.466	47.8277	Negative	Lipids and lipid-like molecules	OBXRDFNCKFWKNY-UHFFFAOYSA-N	InChI=1S/C39H69O8P/c1-3-5-7-9-11-13-15-17-19-21-23-25-27-29-31-33-38(40)45-35-37(36-46-48(42,43)44)47-39(41)34-32-30-28-26-24-22-20-18-16-14-12-10-8-6-4-2/h11-14,17-20,37H,3-10,15-16,21-36H2,1-2H3,(H2,42,43,44)
(11Z)-eicosenoate	309.28	48.4659	Negative	Lipids and lipid-like molecules	BITHHVVYSMSWAG-UHFFFAOYSA-N	InChI=1S/C20H38O2/c1-2-3-4-5-6-7-8-9-10-11-12-13-14-15-16-17-18-19-20(21)22/h9-10H,2-8,11-19H2,1H3,(H,21,22)
N-(octadecanoyl)-sphinganine	568.569	53.4256	Positive	Lipids and lipid-like molecules	KZTJQXAANJHSCE-UHFFFAOYSA-N	InChI=1S/C36H73NO3/c1-3-5-7-9-11-13-15-17-18-20-22-24-26-28-30-32-36(40)37-34(33-38)35(39)31-29-27-25-23-21-19-16-14-12-10-8-6-4-2/h34-35,38-39H,3-33H2,1-2H3,(H,37,40)
1-(9Z,12Z-octadecadienoyl)-2-(9Z-octadecenoyl)-sn-glycero-3-phosphate	697.479	48.397	Negative	Lipids and lipid-like molecules	FIJDZRJJPLMKEQ-UHFFFAOYSA-N	InChI=1S/C39H71O8P/c1-3-5-7-9-11-13-15-17-19-21-23-25-27-29-31-33-38(40)45-35-37(36-46-48(42,43)44)47-39(41)34-32-30-28-26-24-22-20-18-16-14-12-10-8-6-4-2/h11,13,17-20,37H,3-10,12,14-16,21-36H2,1-2H3,(H2,42,43,44)
N-(11E-octadecenoyl)-sphing-4-enine	564.538	53.3051	Positive	Organic oxygen compounds	TZXPILCYVLWMNW-UHFFFAOYSA-N	InChI=1S/C36H69NO3/c1-3-5-7-9-11-13-15-17-18-20-22-24-26-28-30-32-36(40)37-34(33-38)35(39)31-29-27-25-23-21-19-16-14-12-10-8-6-4-2/h13,15,29,31,34-35,38-39H,3-12,14,16-28,30,32-33H2,1-2H3,(H,37,40)
peptide: VV	215.14	71.3278	Negative	Organic acids and derivatives	KRNYOVHEKOBTEF-UHFFFAOYSA-N	InChI=1S/C10H20N2O3/c1-5(2)7(11)9(13)12-8(6(3)4)10(14)15/h5-8H,11H2,1-4H3,(H,12,13)(H,14,15)
peptide: RTA	347.205	364.704	Positive	Organic acids and derivatives	ASQKVGRCKOFKIU-UHFFFAOYSA-N	InChI=1S/C13H26N6O5/c1-6(12(23)24)18-11(22)9(7(2)20)19-10(21)8(14)4-3-5-17-13(15)16/h6-9,20H,3-5,14H2,1-2H3,(H,18,22)(H,19,21)(H,23,24)(H4,15,16,17)
peptide: LYT	394.199	66.9828	Negative	Organic acids and derivatives	BGGTYDNTOYRTTR-UHFFFAOYSA-N	InChI=1S/C19H29N3O6/c1-10(2)8-14(20)17(25)21-15(9-12-4-6-13(24)7-5-12)18(26)22-16(11(3)23)19(27)28/h4-7,10-11,14-16,23-24H,8-9,20H2,1-3H3,(H,21,25)(H,22,26)(H,27,28)
1-(8Z,11Z,14Z-eicosatrienoyl)-2-pentadecanoyl-sn-glycero-3-phosphoethanolamine	728.521	54.2314	Positive	Lipids and lipid-like molecules	POQSUCXVUTUHBZ-UHFFFAOYSA-N	InChI=1S/C40H74NO8P/c1-3-5-7-9-11-13-15-17-18-19-20-21-23-24-26-28-30-32-39(42)46-36-38(37-48-50(44,45)47-35-34-41)49-40(43)33-31-29-27-25-22-16-14-12-10-8-6-4-2/h11,13,17-18,20-21,38H,3-10,12,14-16,19,22-37,41H2,1-2H3,(H,44,45)
AMP	346.056	336.375	Negative	Nucleosides, nucleotides, and analogues	UDMBCSSLTHHNCD-UHFFFAOYSA-N	InChI=1S/C10H14N5O7P/c11-8-5-9(13-2-12-8)15(3-14-5)10-7(17)6(16)4(22-10)1-21-23(18,19)20/h2-4,6-7,10,16-17H,1H2,(H2,11,12,13)(H2,18,19,20)
Erythrinasinate A	587.505	46.522	Positive	Phenylpropanoids and polyketides	XEOWPOLWKNHXGL-UHFFFAOYSA-N	InChI=1S/C38H66O4/c1-3-4-5-6-7-8-9-10-11-12-13-14-15-16-17-18-19-20-21-22-23-24-25-26-27-28-33-42-38(40)32-30-35-29-31-37(41-2)36(39)34-35/h29-32,34,39H,3-28,33H2,1-2H3
1-O-hexadecyl-2-succinyl-sn-glycero-3-phosphocholine	580.364	45.0538	Negative	Lipids and lipid-like molecules	ZSRRCEDBZQNHMN-UHFFFAOYSA-N	InChI=1S/C28H56NO9P/c1-5-6-7-8-9-10-11-12-13-14-15-16-17-18-22-35-24-26(38-28(32)20-19-27(30)31)25-37-39(33,34)36-23-21-29(2,3)4/h26H,5-25H2,1-4H3,(H-,30,31,33,34)
1-hexadecanoyl-sn-glycero-3-phospho-L-serine	496.268	62.6042	Negative	Lipids and lipid-like molecules	XIVOBOJQPNEUSC-UHFFFAOYSA-N	InChI=1S/C22H44NO9P/c1-2-3-4-5-6-7-8-9-10-11-12-13-14-15-21(25)30-16-19(24)17-31-33(28,29)32-18-20(23)22(26)27/h19-20,24H,2-18,23H2,1H3,(H,26,27)(H,28,29)
peptide: AQQR	502.277	414.436	Positive	Organic acids and derivatives	FUANEYIZCSOGHL-UHFFFAOYSA-N	InChI=1S/C19H35N9O7/c1-9(20)15(31)26-10(4-6-13(21)29)16(32)27-11(5-7-14(22)30)17(33)28-12(18(34)35)3-2-8-25-19(23)24/h9-12H,2-8,20H2,1H3,(H2,21,29)(H2,22,30)(H,26,31)(H,27,32)(H,28,33)(H,34,35)(H4,23,24,25)
1-pentadecanoyl-sn-glycero-3-phosphoethanolamine	438.263	71.9434	Negative	Lipids and lipid-like molecules	FGHPDPYCRTXYNZ-UHFFFAOYSA-N	InChI=1S/C20H42NO7P/c1-2-3-4-5-6-7-8-9-10-11-12-13-14-20(23)26-17-19(22)18-28-29(24,25)27-16-15-21/h19,22H,2-18,21H2,1H3,(H,24,25)
1-tetradecanoyl-sn-glycero-3-phosphoethanolamine	424.247	73.293	Negative	Lipids and lipid-like molecules	RPXHXZNGZBHSMJ-UHFFFAOYSA-N	InChI=1S/C19H40NO7P/c1-2-3-4-5-6-7-8-9-10-11-12-13-19(22)25-16-18(21)17-27-28(23,24)26-15-14-20/h18,21H,2-17,20H2,1H3,(H,23,24)
Dieporeticenin	573.49	47.4988	Positive	Lipids and lipid-like molecules	NHZOCAXASXRFNX-UHFFFAOYSA-N	InChI=1S/C37H64O4/c1-3-4-5-6-7-8-9-10-14-17-20-23-26-33-35(40-33)28-29-36-34(41-36)27-24-21-18-15-12-11-13-16-19-22-25-32-30-31(2)39-37(32)38/h17,20,30-31,33-36H,3-16,18-19,21-29H2,1-2H3
1-O-hexadecyl-2-acetyl-sn-glycero-3-phosphocholine	524.374	70.2542	Positive	Lipids and lipid-like molecules	HVAUUPRFYPCOCA-UHFFFAOYSA-N	InChI=1S/C26H54NO7P/c1-6-7-8-9-10-11-12-13-14-15-16-17-18-19-21-31-23-26(34-25(2)28)24-33-35(29,30)32-22-20-27(3,4)5/h26H,6-24H2,1-5H3
peptide: QQG	332.156	313.894	Positive	Organic acids and derivatives	NVEASDQHBRZPSU-UHFFFAOYSA-N	InChI=1S/C12H21N5O6/c13-6(1-3-8(14)18)11(22)17-7(2-4-9(15)19)12(23)16-5-10(20)21/h6-7H,1-5,13H2,(H2,14,18)(H2,15,19)(H,16,23)(H,17,22)(H,20,21)
(Ï‰âˆ’1)-hydroxy fatty acid	415.307	54.8193	Negative	Lipids and lipid-like molecules	XIVYAVYHUZLGIV-UHFFFAOYSA-N	InChI=1S/C23H44O6/c1-18(28-23-21(25)17-20(24)19(2)29-23)15-13-11-9-7-5-3-4-6-8-10-12-14-16-22(26)27/h18-21,23-25H,3-17H2,1-2H3,(H,26,27)
peptide: AGAA	287.136	172.087	Negative	Organic acids and derivatives	UOSWCIDSPAXVAJ-UHFFFAOYSA-N	InChI=1S/C11H20N4O5/c1-5(12)9(17)13-4-8(16)14-6(2)10(18)15-7(3)11(19)20/h5-7H,4,12H2,1-3H3,(H,13,17)(H,14,16)(H,15,18)(H,19,20)
peptide: YMG	370.143	80.0053	Positive	Organic acids and derivatives	UBKKNELWDCBNCF-UHFFFAOYSA-N	InChI=1S/C16H23N3O5S/c1-25-7-6-13(16(24)18-9-14(21)22)19-15(23)12(17)8-10-2-4-11(20)5-3-10/h2-5,12-13,20H,6-9,17H2,1H3,(H,18,24)(H,19,23)(H,21,22)
1-(9Z,12Z-octadecadienoyl)-sn-glycero-3-phosphoethanolamine	478.297	71.6166	Positive	Lipids and lipid-like molecules	DBHKHNGBVGWQJE-UHFFFAOYSA-N	InChI=1S/C23H44NO7P/c1-2-3-4-5-6-7-8-9-10-11-12-13-14-15-16-17-23(26)29-20-22(25)21-31-32(27,28)30-19-18-24/h6-7,9-10,22,25H,2-5,8,11-21,24H2,1H3,(H,27,28)
1-O-hexadecyl-2-(5Z,8Z,11Z,14Z-eicosatetraenoyl)-sn-glycerol	603.536	47.317	Positive	Lipids and lipid-like molecules	XJABYZRQSHIMPE-UHFFFAOYSA-N	InChI=1S/C39H70O4/c1-3-5-7-9-11-13-15-17-19-20-21-22-24-26-28-30-32-34-39(41)43-38(36-40)37-42-35-33-31-29-27-25-23-18-16-14-12-10-8-6-4-2/h11,13,17,19,21-22,26,28,38,40H,3-10,12,14-16,18,20,23-25,27,29-37H2,1-2H3
1,1'-dilinoleyl 2,2'-dilysocardiolipin	923.507	45.62	Negative	Lipids and lipid-like molecules	LNDZCACUIYQVRO-UHFFFAOYSA-N	InChI=1S/C45H82O15P2/c1-3-5-7-9-11-13-15-17-19-21-23-25-27-29-31-33-44(49)55-35-41(46)37-57-61(51,52)59-39-43(48)40-60-62(53,54)58-38-42(47)36-56-45(50)34-32-30-28-26-24-22-20-18-16-14-12-10-8-6-4-2/h11-14,17-20,41-43,46-48H,3-10,15-16,21-40H2,1-2H3,(H,51,52)(H,53,54)
3-Amino-4-hydroxybutanoic acid	120.066	85.1224	Positive	Organic acids and derivatives	BUZICZZQJDLXJN-UHFFFAOYSA-N	InChI=1S/C4H9NO3/c5-3(2-6)1-4(7)8/h3,6H,1-2,5H2,(H,7,8)
peptide: RLF	435.274	177.206	Positive	Organic acids and derivatives	IIAXFBUTKIDDIP-UHFFFAOYSA-N	InChI=1S/C21H34N6O4/c1-13(2)11-16(26-18(28)15(22)9-6-10-25-21(23)24)19(29)27-17(20(30)31)12-14-7-4-3-5-8-14/h3-5,7-8,13,15-17H,6,9-12,22H2,1-2H3,(H,26,28)(H,27,29)(H,30,31)(H4,23,24,25)
N-acetyl-L-methionyl-L-tyrosine	355.133	68.1335	Positive	Organic acids and derivatives	SBPSNIUBISYEJG-UHFFFAOYSA-N	InChI=1S/C16H22N2O5S/c1-10(19)17-13(7-8-24-2)15(21)18-14(16(22)23)9-11-3-5-12(20)6-4-11/h3-6,13-14,20H,7-9H2,1-2H3,(H,17,19)(H,18,21)(H,22,23)
p-Cresol sulfate	187.007	45.6682	Negative	Organic acids and derivatives	WGNAKZGUSRVWRH-UHFFFAOYSA-N	InChI=1S/C7H8O4S/c1-6-2-4-7(5-3-6)11-12(8,9)10/h2-5H,1H3,(H,8,9,10)
pentadecanoate	241.217	49.2829	Negative	Lipids and lipid-like molecules	WQEPLUUGTLDZJY-UHFFFAOYSA-N	InChI=1S/C15H30O2/c1-2-3-4-5-6-7-8-9-10-11-12-13-14-15(16)17/h2-14H2,1H3,(H,16,17)
peptide: PN	230.126	300.322	Positive	Organic acids and derivatives	JQOHKCDMINQZRV-UHFFFAOYSA-N	InChI=1S/C9H15N3O4/c10-7(13)4-6(9(15)16)12-8(14)5-2-1-3-11-5/h5-6,11H,1-4H2,(H2,10,13)(H,12,14)(H,15,16)
Phytoene 1,2-epoxide	561.49	48.2155	Positive	Lipids and lipid-like molecules	BCPVRLMAESAYCE-UHFFFAOYSA-N	InChI=1S/C40H64O/c1-32(2)18-13-21-35(5)24-16-27-36(6)25-14-22-33(3)19-11-12-20-34(4)23-15-26-37(7)28-17-29-38(8)30-31-39-40(9,10)41-39/h11-12,18-20,24-26,29,39H,13-17,21-23,27-28,30-31H2,1-10H3
hexadecane-1-sulfonate	305.215	45.5894	Negative	Organic acids and derivatives	SSILHZFTFWOUJR-UHFFFAOYSA-N	InChI=1S/C16H34O3S/c1-2-3-4-5-6-7-8-9-10-11-12-13-14-15-16-20(17,18)19/h2-16H2,1H3,(H,17,18,19)
1-(9Z-octadecenoyl)-sn-glycero-3-phosphoethanolamine	480.311	70.8018	Positive	Lipids and lipid-like molecules	PYVRVRFVLRNJLY-UHFFFAOYSA-N	InChI=1S/C23H46NO7P/c1-2-3-4-5-6-7-8-9-10-11-12-13-14-15-16-17-23(26)29-20-22(25)21-31-32(27,28)30-19-18-24/h9-10,22,25H,2-8,11-21,24H2,1H3,(H,27,28)
1-(9Z,12Z-octadecadienoyl)-2-pentadecanoyl-sn-glycero-3-phosphate	657.451	46.169	Negative	Lipids and lipid-like molecules	FZAYDNUFXQMOCM-UHFFFAOYSA-N	InChI=1S/C36H67O8P/c1-3-5-7-9-11-13-15-17-18-19-21-22-24-26-28-30-35(37)42-32-34(33-43-45(39,40)41)44-36(38)31-29-27-25-23-20-16-14-12-10-8-6-4-2/h11,13,17-18,34H,3-10,12,14-16,19-33H2,1-2H3,(H2,39,40,41)
Indole-4-carbaldehyde	144.045	59.0583	Negative	Organoheterocyclic compounds	JFDDFGLNZWNJTK-UHFFFAOYSA-N	InChI=1S/C9H7NO/c11-6-7-2-1-3-9-8(7)4-5-10-9/h1-6,10H
Gibberellin A3	331.162	159.233	Negative	Lipids and lipid-like molecules	OXFPYCSNYOFUCH-UHFFFAOYSA-N	InChI=1S/C19H24O5/c1-10-8-17-9-18(10,23)7-4-11(17)19-6-3-5-16(2,15(22)24-19)13(19)12(17)14(20)21/h11-13,23H,1,3-9H2,2H3,(H,20,21)
peptide: MLS	348.159	70.2556	Negative	Organic acids and derivatives	DBXMFHGGHMXYHY-UHFFFAOYSA-N	InChI=1S/C14H27N3O5S/c1-8(2)6-10(13(20)17-11(7-18)14(21)22)16-12(19)9(15)4-5-23-3/h8-11,18H,4-7,15H2,1-3H3,(H,16,19)(H,17,20)(H,21,22)
peptide: LSI	332.218	70.0212	Positive	Organic acids and derivatives	MVHXGBZUJLWZOH-UHFFFAOYSA-N	InChI=1S/C15H29N3O5/c1-5-9(4)12(15(22)23)18-14(21)11(7-19)17-13(20)10(16)6-8(2)3/h8-12,19H,5-7,16H2,1-4H3,(H,17,20)(H,18,21)(H,22,23)
peptide: FS	253.128	82.7219	Positive	Organic acids and derivatives	ROHDXJUFQVRDAV-UHFFFAOYSA-N	InChI=1S/C12H16N2O4/c13-9(6-8-4-2-1-3-5-8)11(16)14-10(7-15)12(17)18/h1-5,9-10,15H,6-7,13H2,(H,14,16)(H,17,18)
peptide: RY	338.183	351.06	Positive	Organic acids and derivatives	XTWSWDJMIKUJDQ-UHFFFAOYSA-N	InChI=1S/C15H23N5O4/c16-11(2-1-7-19-15(17)18)13(22)20-12(14(23)24)8-9-3-5-10(21)6-4-9/h3-6,11-12,21H,1-2,7-8,16H2,(H,20,22)(H,23,24)(H4,17,18,19)
peptide: HLA	340.198	149.417	Positive	Organic acids and derivatives	VYUXYMRNGALHEA-UHFFFAOYSA-N	InChI=1S/C15H25N5O4/c1-8(2)4-12(14(22)19-9(3)15(23)24)20-13(21)11(16)5-10-6-17-7-18-10/h6-9,11-12H,4-5,16H2,1-3H3,(H,17,18)(H,19,22)(H,20,21)(H,23,24)
peptide: NA	202.083	177.493	Negative	Organic acids and derivatives	SJUXYGVRSGTPMC-UHFFFAOYSA-N	InChI=1S/C7H13N3O4/c1-3(7(13)14)10-6(12)4(8)2-5(9)11/h3-4H,2,8H2,1H3,(H2,9,11)(H,10,12)(H,13,14)
GDP	442.017	408.346	Negative	Nucleosides, nucleotides, and analogues	QGWNDRXFNXRZMB-UHFFFAOYSA-N	InChI=1S/C10H15N5O11P2/c11-10-13-7-4(8(18)14-10)12-2-15(7)9-6(17)5(16)3(25-9)1-24-28(22,23)26-27(19,20)21/h2-3,5-6,9,16-17H,1H2,(H,22,23)(H2,19,20,21)(H3,11,13,14,18)
Cytidine	242.077	65.8718	Negative	Nucleosides, nucleotides, and analogues	UHDGCWIWMRVCDJ-UHFFFAOYSA-N	InChI=1S/C9H13N3O5/c10-5-1-2-12(9(16)11-5)8-7(15)6(14)4(3-13)17-8/h1-2,4,6-8,13-15H,3H2,(H2,10,11,16)
peptide: KAQ	346.209	401.581	Positive	Organic acids and derivatives	JCFYLFOCALSNLQ-UHFFFAOYSA-N	InChI=1S/C14H27N5O5/c1-8(18-13(22)9(16)4-2-3-7-15)12(21)19-10(14(23)24)5-6-11(17)20/h8-10H,2-7,15-16H2,1H3,(H2,17,20)(H,18,22)(H,19,21)(H,23,24)
1-(9Z-hexadecenoyl)-2-tetradecanoyl-sn-glycero-3-phospho-L-serine	704.457	53.7014	Negative	Lipids and lipid-like molecules	ZZTXSLYSBMQDFI-UHFFFAOYSA-N	InChI=1S/C36H68NO10P/c1-3-5-7-9-11-13-15-16-18-19-21-23-25-27-34(38)44-29-32(30-45-48(42,43)46-31-33(37)36(40)41)47-35(39)28-26-24-22-20-17-14-12-10-8-6-4-2/h13,15,32-33H,3-12,14,16-31,37H2,1-2H3,(H,40,41)(H,42,43)
peptide: YR	338.183	318.608	Positive	Organic acids and derivatives	JXNRXNCCROJZFB-UHFFFAOYSA-N	InChI=1S/C15H23N5O4/c16-11(8-9-3-5-10(21)6-4-9)13(22)20-12(14(23)24)2-1-7-19-15(17)18/h3-6,11-12,21H,1-2,7-8,16H2,(H,20,22)(H,23,24)(H4,17,18,19)
peptide: AVR	345.226	337.158	Positive	Organic acids and derivatives	IYKVSFNGSWTTNZ-UHFFFAOYSA-N	InChI=1S/C14H28N6O4/c1-7(2)10(20-11(21)8(3)15)12(22)19-9(13(23)24)5-4-6-18-14(16)17/h7-10H,4-6,15H2,1-3H3,(H,19,22)(H,20,21)(H,23,24)(H4,16,17,18)
peptide: VK	246.192	354.46	Positive	Organic acids and derivatives	JKHXYJKMNSSFFL-UHFFFAOYSA-N	InChI=1S/C11H23N3O3/c1-7(2)9(13)10(15)14-8(11(16)17)5-3-4-6-12/h7-9H,3-6,12-13H2,1-2H3,(H,14,15)(H,16,17)
Indol-3-ylacetaldehyde	158.061	59.2459	Negative	Organoheterocyclic compounds	WHOOUMGHGSPMGR-UHFFFAOYSA-N	InChI=1S/C10H9NO/c12-6-5-8-7-11-10-4-2-1-3-9(8)10/h1-4,6-7,11H,5H2
eicosasphinganine	330.337	70.9858	Positive	Organic nitrogen compounds	UFMHYBVQZSPWSS-UHFFFAOYSA-N	InChI=1S/C20H43NO2/c1-2-3-4-5-6-7-8-9-10-11-12-13-14-15-16-17-20(23)19(21)18-22/h19-20,22-23H,2-18,21H2,1H3
CMP	322.045	351.379	Negative	Nucleosides, nucleotides, and analogues	IERHLVCPSMICTF-UHFFFAOYSA-N	InChI=1S/C9H14N3O8P/c10-5-1-2-12(9(15)11-5)8-7(14)6(13)4(20-8)3-19-21(16,17)18/h1-2,4,6-8,13-14H,3H2,(H2,10,11,15)(H2,16,17,18)
peptide: PAE	316.15	309.142	Positive	Organic acids and derivatives	IWNOFCGBMSFTBC-UHFFFAOYSA-N	InChI=1S/C13H21N3O6/c1-7(15-12(20)8-3-2-6-14-8)11(19)16-9(13(21)22)4-5-10(17)18/h7-9,14H,2-6H2,1H3,(H,15,20)(H,16,19)(H,17,18)(H,21,22)
1-(9Z,12Z-octadecadienoyl)-2-pentadecanoyl-sn-glycero-3-phosphoethanolamine	702.503	52.2217	Positive	Lipids and lipid-like molecules	PYJBSHSCZBTUBJ-UHFFFAOYSA-N	InChI=1S/C38H72NO8P/c1-3-5-7-9-11-13-15-17-18-19-21-22-24-26-28-30-37(40)44-34-36(35-46-48(42,43)45-33-32-39)47-38(41)31-29-27-25-23-20-16-14-12-10-8-6-4-2/h11,13,17-18,36H,3-10,12,14-16,19-35,39H2,1-2H3,(H,42,43)
peptide: FQG	351.167	114.498	Positive	Organic acids and derivatives	LLGTYVHITPVGKR-UHFFFAOYSA-N	InChI=1S/C16H22N4O5/c17-11(8-10-4-2-1-3-5-10)15(24)20-12(6-7-13(18)21)16(25)19-9-14(22)23/h1-5,11-12H,6-9,17H2,(H2,18,21)(H,19,25)(H,20,24)(H,22,23)
peptide: RS	262.159	411.008	Positive	Organic acids and derivatives	IJYZHIOOBGIINM-UHFFFAOYSA-N	InChI=1S/C9H19N5O4/c10-5(2-1-3-13-9(11)12)7(16)14-6(4-15)8(17)18/h5-6,15H,1-4,10H2,(H,14,16)(H,17,18)(H4,11,12,13)
peptide: QRKS	516.303	76.1125	Negative	Organic acids and derivatives	SYZMNNCNVVKENE-UHFFFAOYSA-N	InChI=1S/C20H39N9O7/c21-8-2-1-4-12(18(34)29-14(10-30)19(35)36)28-17(33)13(5-3-9-26-20(24)25)27-16(32)11(22)6-7-15(23)31/h11-14,30H,1-10,21-22H2,(H2,23,31)(H,27,32)(H,28,33)(H,29,34)(H,35,36)(H4,24,25,26)
peptide: AP	187.109	277.096	Positive	Organic acids and derivatives	WPWUFUBLGADILS-UHFFFAOYSA-N	InChI=1S/C8H14N2O3/c1-5(9)7(11)10-4-2-3-6(10)8(12)13/h5-6H,2-4,9H2,1H3,(H,12,13)
Phenylalanine	166.087	243.814	Positive	Organic acids and derivatives	COLNVLDHVKWLRT-UHFFFAOYSA-N	InChI=1S/C9H11NO2/c10-8(9(11)12)6-7-4-2-1-3-5-7/h1-5,8H,6,10H2,(H,11,12)
peptide: ALK	331.234	320.048	Positive	Organic acids and derivatives	AWZKCUCQJNTBAD-UHFFFAOYSA-N	InChI=1S/C15H30N4O4/c1-9(2)8-12(19-13(20)10(3)17)14(21)18-11(15(22)23)6-4-5-7-16/h9-12H,4-8,16-17H2,1-3H3,(H,18,21)(H,19,20)(H,22,23)
peptide: QIT	361.209	107.234	Positive	Organic acids and derivatives	ZNTDJIMJKNNSLR-UHFFFAOYSA-N	InChI=1S/C15H28N4O6/c1-4-7(2)11(14(23)19-12(8(3)20)15(24)25)18-13(22)9(16)5-6-10(17)21/h7-9,11-12,20H,4-6,16H2,1-3H3,(H2,17,21)(H,18,22)(H,19,23)(H,24,25)
peptide: ASE	304.115	323.119	Negative	Organic acids and derivatives	MSWSRLGNLKHDEI-UHFFFAOYSA-N	InChI=1S/C11H19N3O7/c1-5(12)9(18)14-7(4-15)10(19)13-6(11(20)21)2-3-8(16)17/h5-7,15H,2-4,12H2,1H3,(H,13,19)(H,14,18)(H,16,17)(H,20,21)
N-Acetyl-aspartic acid	174.04	196.733	Negative	Organic acids and derivatives	OTCCIMWXFLJLIA-UHFFFAOYSA-N	InChI=1S/C6H9NO5/c1-3(8)7-4(6(11)12)2-5(9)10/h4H,2H2,1H3,(H,7,8)(H,9,10)(H,11,12)
peptide: MQ	278.123	135.223	Positive	Organic acids and derivatives	MUMXFARPYQTTSL-UHFFFAOYSA-N	InChI=1S/C10H19N3O4S/c1-18-5-4-6(11)9(15)13-7(10(16)17)2-3-8(12)14/h6-7H,2-5,11H2,1H3,(H2,12,14)(H,13,15)(H,16,17)
peptide: GF	221.093	123.21	Negative	Organic acids and derivatives	JBCLFWXMTIKCCB-UHFFFAOYSA-N	InChI=1S/C11H14N2O3/c12-7-10(14)13-9(11(15)16)6-8-4-2-1-3-5-8/h1-5,9H,6-7,12H2,(H,13,14)(H,15,16)
peptide: QQQ	403.195	286.584	Positive	Organic acids and derivatives	PKVWNYGXMNWJSI-UHFFFAOYSA-N	InChI=1S/C15H26N6O7/c16-7(1-4-10(17)22)13(25)20-8(2-5-11(18)23)14(26)21-9(15(27)28)3-6-12(19)24/h7-9H,1-6,16H2,(H2,17,22)(H2,18,23)(H2,19,24)(H,20,25)(H,21,26)(H,27,28)
peptide: AAR	317.193	375.839	Positive	Organic acids and derivatives	HHGYNJRJIINWAK-UHFFFAOYSA-N	InChI=1S/C12H24N6O4/c1-6(13)9(19)17-7(2)10(20)18-8(11(21)22)4-3-5-16-12(14)15/h6-8H,3-5,13H2,1-2H3,(H,17,19)(H,18,20)(H,21,22)(H4,14,15,16)
peptide: QNRR	571.296	453.882	Negative	Organic acids and derivatives	KCRPXBBFBCYHOJ-UHFFFAOYSA-N	InChI=1S/C21H40N12O7/c22-10(5-6-14(23)34)16(36)33-13(9-15(24)35)18(38)31-11(3-1-7-29-20(25)26)17(37)32-12(19(39)40)4-2-8-30-21(27)28/h10-13H,1-9,22H2,(H2,23,34)(H2,24,35)(H,31,38)(H,32,37)(H,33,36)(H,39,40)(H4,25,26,29)(H4,27,28,30)
peptide: RSI	375.237	322.013	Positive	Organic acids and derivatives	URAUIUGLHBRPMF-UHFFFAOYSA-N	InChI=1S/C15H30N6O5/c1-3-8(2)11(14(25)26)21-13(24)10(7-22)20-12(23)9(16)5-4-6-19-15(17)18/h8-11,22H,3-7,16H2,1-2H3,(H,20,23)(H,21,24)(H,25,26)(H4,17,18,19)
FAD	786.165	223.614	Negative	Nucleosides, nucleotides, and analogues	VWWQXMAJTJZDQX-UHFFFAOYSA-N	InChI=1S/C27H33N9O15P2/c1-10-3-12-13(4-11(10)2)35(24-18(32-12)25(42)34-27(43)33-24)5-14(37)19(39)15(38)6-48-52(44,45)51-53(46,47)49-7-16-20(40)21(41)26(50-16)36-9-31-17-22(28)29-8-30-23(17)36/h3-4,8-9,14-16,19-21,26,37-41H,5-7H2,1-2H3,(H,44,45)(H,46,47)(H2,28,29,30)(H,34,42,43)
Alanine	88.04	275.29	Negative	Organic acids and derivatives	QNAYBMKLOCPYGJ-UHFFFAOYSA-N	InChI=1S/C3H7NO2/c1-2(4)3(5)6/h2H,4H2,1H3,(H,5,6)
indole-3-carboxylate	160.051	242.002	Negative	Organoheterocyclic compounds	KMAKOBLIOCQGJP-UHFFFAOYSA-N	InChI=1S/C9H7NO2/c11-9(12)7-5-10-8-4-2-1-3-6(7)8/h1-5,10H,(H,11,12)
Pyridoxal	166.062	77.249	Negative	Pyridoxals and derivatives	RADKZDMFGJYCBB-UHFFFAOYSA-N	InChI=1S/C8H9NO3/c1-5-8(12)7(4-11)6(3-10)2-9-5/h2,4,10,12H,3H2,1H3
N,N-dimethylethanolamine phosphate	168.043	339.746	Negative	Organic acids and derivatives	BLHVJAAEHMLMOI-UHFFFAOYSA-N	InChI=1S/C4H12NO4P/c1-5(2)3-4-9-10(6,7)8/h3-4H2,1-2H3,(H2,6,7,8)
peptide: AS	175.072	202.434	Negative	Organic acids and derivatives	IPWKGIFRRBGCJO-UHFFFAOYSA-N	InChI=1S/C6H12N2O4/c1-3(7)5(10)8-4(2-9)6(11)12/h3-4,9H,2,7H2,1H3,(H,8,10)(H,11,12)
Tricine	178.08	85.8832	Negative	Organic acids and derivatives	SEQKRHFRPICQDD-UHFFFAOYSA-N	InChI=1S/C6H13NO5/c8-2-6(3-9,4-10)7-1-5(11)12/h7-10H,1-4H2,(H,11,12)
Inositol	179.056	339.921	Negative	Organic oxygen compounds	CDAISMWEOUEBRE-UHFFFAOYSA-N	InChI=1S/C6H12O6/c7-1-2(8)4(10)6(12)5(11)3(1)9/h1-12H
Tyrosine	180.066	191.879	Negative	Organic acids and derivatives	OUYCCCASQSFEME-UHFFFAOYSA-N	InChI=1S/C9H11NO3/c10-8(9(12)13)5-6-1-3-7(11)4-2-6/h1-4,8,11H,5,10H2,(H,12,13)
N2-acetyl-L-lysine	187.108	357.656	Negative	Organic acids and derivatives	VEYYWZRYIYDQJM-UHFFFAOYSA-N	InChI=1S/C8H16N2O3/c1-6(11)10-7(8(12)13)4-2-3-5-9/h7H,2-5,9H2,1H3,(H,10,11)(H,12,13)
3-Hydroxy-2-methylpyridine-4,5-dicarboxylate	196.025	161.465	Negative	Organoheterocyclic compounds	LVJJEIJOKPHQOU-UHFFFAOYSA-N	InChI=1S/C8H7NO5/c1-3-6(10)5(8(13)14)4(2-9-3)7(11)12/h2,10H,1H3,(H,11,12)(H,13,14)
Glycerophosphoethanolamine	214.048	345.348	Negative	Lipids and lipid-like molecules	JZNWSCPGTDBMEW-UHFFFAOYSA-N	InChI=1S/C5H14NO6P/c6-1-2-11-13(9,10)12-4-5(8)3-7/h5,7-8H,1-4,6H2,(H,9,10)
Asn-Ser	218.078	236.18	Negative	Organic acids and derivatives	SONUFGRSSMFHFN-UHFFFAOYSA-N	InChI=1S/C7H13N3O5/c8-3(1-5(9)12)6(13)10-4(2-11)7(14)15/h3-4,11H,1-2,8H2,(H2,9,12)(H,10,13)(H,14,15)
Biotin	243.081	95.828	Negative	Organoheterocyclic compounds	YBJHBAHKTGYVGT-UHFFFAOYSA-N	InChI=1S/C10H16N2O3S/c13-8(14)4-2-1-3-7-9-6(5-16-7)11-10(15)12-9/h6-7,9H,1-5H2,(H,13,14)(H2,11,12,15)
peptide: KV	244.166	335.407	Negative	Organic acids and derivatives	YQAIUOWPSUOINN-UHFFFAOYSA-N	InChI=1S/C11H23N3O3/c1-7(2)9(11(16)17)14-10(15)8(13)5-3-4-6-12/h7-9H,3-6,12-13H2,1-2H3,(H,14,15)(H,16,17)
5,7-Dihydroxyflavone	253.062	55.9273	Negative	Phenylpropanoids and polyketides	RTIXKCRFFJGDFG-UHFFFAOYSA-N	InChI=1S/C15H10O4/c16-10-6-11(17)15-12(18)8-13(19-14(15)7-10)9-4-2-1-3-5-9/h1-8,16-17H
peptide: LR	286.188	304.099	Negative	Organic acids and derivatives	SENJXOPIZNYLHU-UHFFFAOYSA-N	InChI=1S/C12H25N5O3/c1-7(2)6-8(13)10(18)17-9(11(19)20)4-3-5-16-12(14)15/h7-9H,3-6,13H2,1-2H3,(H,17,18)(H,19,20)(H4,14,15,16)
peptide: MF	295.113	58.9754	Negative	Organic acids and derivatives	HGCNKOLVKRAVHD-UHFFFAOYSA-N	InChI=1S/C14H20N2O3S/c1-20-8-7-11(15)13(17)16-12(14(18)19)9-10-5-3-2-4-6-10/h2-6,11-12H,7-9,15H2,1H3,(H,16,17)(H,18,19)
peptide: KY	308.162	357.497	Negative	Organic acids and derivatives	MYTOTTSMVMWVJN-UHFFFAOYSA-N	InChI=1S/C15H23N3O4/c16-8-2-1-3-12(17)14(20)18-13(15(21)22)9-10-4-6-11(19)7-5-10/h4-7,12-13,19H,1-3,8-9,16-17H2,(H,18,20)(H,21,22)
peptide: VGAA	315.167	121.647	Negative	Organic acids and derivatives	ZMRGKKWDEPJGPW-UHFFFAOYSA-N	InChI=1S/C13H24N4O5/c1-6(2)10(14)12(20)15-5-9(18)16-7(3)11(19)17-8(4)13(21)22/h6-8,10H,5,14H2,1-4H3,(H,15,20)(H,16,18)(H,17,19)(H,21,22)
peptide: VPL	326.208	94.5237	Negative	Organic acids and derivatives	NHXZRXLFOBFMDM-UHFFFAOYSA-N	InChI=1S/C16H29N3O4/c1-9(2)8-11(16(22)23)18-14(20)12-6-5-7-19(12)15(21)13(17)10(3)4/h9-13H,5-8,17H2,1-4H3,(H,18,20)(H,22,23)
peptide: FY	327.135	61.3765	Negative	Organic acids and derivatives	FSXRLASFHBWESK-UHFFFAOYSA-N	InChI=1S/C18H20N2O4/c19-15(10-12-4-2-1-3-5-12)17(22)20-16(18(23)24)11-13-6-8-14(21)9-7-13/h1-9,15-16,21H,10-11,19H2,(H,20,22)(H,23,24)
peptide: VLV	328.225	63.3037	Negative	Organic acids and derivatives	KANQPJDDXIYZJS-UHFFFAOYSA-N	InChI=1S/C16H31N3O4/c1-8(2)7-11(18-15(21)12(17)9(3)4)14(20)19-13(10(5)6)16(22)23/h8-13H,7,17H2,1-6H3,(H,18,21)(H,19,20)(H,22,23)
peptide: GLF	334.177	61.7523	Negative	Organic acids and derivatives	TVUWMSBGMVAHSJ-UHFFFAOYSA-N	InChI=1S/C17H25N3O4/c1-11(2)8-13(19-15(21)10-18)16(22)20-14(17(23)24)9-12-6-4-3-5-7-12/h3-7,11,13-14H,8-10,18H2,1-2H3,(H,19,21)(H,20,22)(H,23,24)
peptide: LGR	343.209	335.72	Negative	Organic acids and derivatives	BABSVXFGKFLIGW-UHFFFAOYSA-N	InChI=1S/C14H28N6O4/c1-8(2)6-9(15)12(22)19-7-11(21)20-10(13(23)24)4-3-5-18-14(16)17/h8-10H,3-7,15H2,1-2H3,(H,19,22)(H,20,21)(H,23,24)(H4,16,17,18)
peptide: AAGQ	344.159	299.31	Negative	Organic acids and derivatives	CCULGHVXMDVABJ-UHFFFAOYSA-N	InChI=1S/C13H23N5O6/c1-6(14)11(21)17-7(2)12(22)16-5-10(20)18-8(13(23)24)3-4-9(15)19/h6-8H,3-5,14H2,1-2H3,(H2,15,19)(H,16,22)(H,17,21)(H,18,20)(H,23,24)
peptide: LSK	345.214	333.097	Negative	Organic acids and derivatives	AMSSKPUHBUQBOQ-UHFFFAOYSA-N	InChI=1S/C15H30N4O5/c1-9(2)7-10(17)13(21)19-12(8-20)14(22)18-11(15(23)24)5-3-4-6-16/h9-12,20H,3-8,16-17H2,1-2H3,(H,18,22)(H,19,21)(H,23,24)
peptide: MLV	360.196	60.8424	Negative	Organic acids and derivatives	USBFEVBHEQBWDD-UHFFFAOYSA-N	InChI=1S/C16H31N3O4S/c1-9(2)8-12(18-14(20)11(17)6-7-24-5)15(21)19-13(10(3)4)16(22)23/h9-13H,6-8,17H2,1-5H3,(H,18,20)(H,19,21)(H,22,23)
3-O-L-glycero-alpha-D-manno-heptopyranosyl-L-glycero-alpha-D-manno-heptopyranose	401.131	343.795	Negative	Organic oxygen compounds	GXCLGNHLZMTTQJ-UHFFFAOYSA-N	InChI=1S/C14H26O13/c15-1-3(17)10-6(20)5(19)7(21)14(26-10)27-12-8(22)11(4(18)2-16)25-13(24)9(12)23/h3-24H,1-2H2
peptide: AVYG	407.194	103.415	Negative	Organic acids and derivatives	DJIQWIPDLFOFPY-UHFFFAOYSA-N	InChI=1S/C19H28N4O6/c1-10(2)16(23-17(27)11(3)20)19(29)22-14(18(28)21-9-15(25)26)8-12-4-6-13(24)7-5-12/h4-7,10-11,14,16,24H,8-9,20H2,1-3H3,(H,21,28)(H,22,29)(H,23,27)(H,25,26)
peptide: VLLL	455.323	57.9277	Negative	Organic acids and derivatives	XXJNGTTWNXACSG-UHFFFAOYSA-N	InChI=1S/C23H44N4O5/c1-12(2)9-16(21(29)27-18(23(31)32)11-14(5)6)25-20(28)17(10-13(3)4)26-22(30)19(24)15(7)8/h12-19H,9-11,24H2,1-8H3,(H,25,28)(H,26,30)(H,27,29)(H,31,32)
peptide: LITR	500.307	82.5386	Negative	Organic acids and derivatives	VWFZJMNSKJHZNX-UHFFFAOYSA-N	InChI=1S/C22H43N7O6/c1-6-12(4)16(28-18(31)14(23)10-11(2)3)19(32)29-17(13(5)30)20(33)27-15(21(34)35)8-7-9-26-22(24)25/h11-17,30H,6-10,23H2,1-5H3,(H,27,33)(H,28,31)(H,29,32)(H,34,35)(H4,24,25,26)
ceforanide	518.083	190.161	Negative	Organoheterocyclic compounds	SLAYUXIURFNXPG-UHFFFAOYSA-N	InChI=1S/C20H21N7O6S2/c21-6-11-4-2-1-3-10(11)5-13(28)22-15-17(31)27-16(19(32)33)12(8-34-18(15)27)9-35-20-23-24-25-26(20)7-14(29)30/h1-4,15,18H,5-9,21H2,(H,22,28)(H,29,30)(H,32,33)
1-(11Z,14Z-eicosadienoyl)-2-pentadecanoyl-sn-glycero-3-phosphate	685.487	42.101	Negative	Lipids and lipid-like molecules	QIGPFOYAHVDATP-UHFFFAOYSA-N	InChI=1S/C38H71O8P/c1-3-5-7-9-11-13-15-17-18-19-20-21-23-24-26-28-30-32-37(39)44-34-36(35-45-47(41,42)43)46-38(40)33-31-29-27-25-22-16-14-12-10-8-6-4-2/h11,13,17-18,36H,3-10,12,14-16,19-35H2,1-2H3,(H2,41,42,43)
1-(9Z,12Z-octadecadienoyl)-2-(11E-octadecenoyl)-sn-glycero-3-phosphate	697.481	45.9336	Negative	Lipids and lipid-like molecules	ZPXLTMDYEJLCGK-UHFFFAOYSA-N	InChI=1S/C39H71O8P/c1-3-5-7-9-11-13-15-17-19-21-23-25-27-29-31-33-38(40)45-35-37(36-46-48(42,43)44)47-39(41)34-32-30-28-26-24-22-20-18-16-14-12-10-8-6-4-2/h11,13-14,16-17,19,37H,3-10,12,15,18,20-36H2,1-2H3,(H2,42,43,44)
PE 16:0-18:1	716.521	57.3165	Negative	Lipids and lipid-like molecules	RECBGBLFDMTQRS-UHFFFAOYSA-N	InChI=1S/C39H76NO8P/c1-3-5-7-9-11-13-15-17-18-20-22-24-26-28-30-32-39(42)48-37(36-47-49(43,44)46-34-33-40)35-45-38(41)31-29-27-25-23-21-19-16-14-12-10-8-6-4-2/h26,28,37H,3-25,27,29-36,40H2,1-2H3,(H,43,44)
PE 18:1-18:2	740.523	58.7035	Negative	Lipids and lipid-like molecules	SDQYMWWODQDLBO-UHFFFAOYSA-N	InChI=1S/C41H76NO8P/c1-3-5-7-9-11-13-15-17-19-21-23-25-27-29-31-33-40(43)47-37-39(38-49-51(45,46)48-36-35-42)50-41(44)34-32-30-28-26-24-22-20-18-16-14-12-10-8-6-4-2/h22,24,27-30,39H,3-21,23,25-26,31-38,42H2,1-2H3,(H,45,46)
4-methylcatechol	125.072	54.2148	Positive	Benzenoids	ZBCATMYQYDCTIZ-UHFFFAOYSA-N	InChI=1S/C7H8O2/c1-5-2-3-6(8)7(9)4-5/h2-4,8-9H,1H3
3,7-Diaminoheptanoic acid	161.129	460.353	Positive	Organic acids and derivatives	PJDINCOFOROBQW-UHFFFAOYSA-N	InChI=1S/C7H16N2O2/c8-4-2-1-3-6(9)5-7(10)11/h6H,1-5,8-9H2,(H,10,11)
peptide: IA	203.147	107.555	Positive	Organic acids and derivatives	RCFDOSNHHZGBOY-UHFFFAOYSA-N	InChI=1S/C9H18N2O3/c1-4-5(2)7(10)8(12)11-6(3)9(13)14/h5-7H,4,10H2,1-3H3,(H,11,12)(H,13,14)
peptide: SV	205.126	117.304	Positive	Organic acids and derivatives	ILVGMCVCQBJPSH-UHFFFAOYSA-N	InChI=1S/C8H16N2O4/c1-4(2)6(8(13)14)10-7(12)5(9)3-11/h4-6,11H,3,9H2,1-2H3,(H,10,12)(H,13,14)
peptide: SL	219.147	100.984	Positive	Organic acids and derivatives	NFDYGNFETJVMSE-UHFFFAOYSA-N	InChI=1S/C9H18N2O4/c1-5(2)3-7(9(14)15)11-8(13)6(10)4-12/h5-7,12H,3-4,10H2,1-2H3,(H,11,13)(H,14,15)
peptide: VD	233.125	276.923	Positive	Organic acids and derivatives	OBTCMSPFOITUIJ-UHFFFAOYSA-N	InChI=1S/C9H16N2O5/c1-4(2)7(10)8(14)11-5(9(15)16)3-6(12)13/h4-5,7H,3,10H2,1-2H3,(H,11,14)(H,12,13)(H,15,16)
peptide: IL	245.196	67.0508	Positive	Organic acids and derivatives	JWBXCSQZLLIOCI-UHFFFAOYSA-N	InChI=1S/C12H24N2O3/c1-5-8(4)10(13)11(15)14-9(12(16)17)6-7(2)3/h7-10H,5-6,13H2,1-4H3,(H,14,15)(H,16,17)
5'-deoxyadenosine	252.121	95.8258	Positive	Nucleosides, nucleotides, and analogues	XGYIMTFOTBMPFP-UHFFFAOYSA-N	InChI=1S/C10H13N5O3/c1-4-6(16)7(17)10(18-4)15-3-14-5-8(11)12-2-13-9(5)15/h2-4,6-7,10,16-17H,1H3,(H2,11,12,13)
peptide: APA	258.153	214.984	Positive	Organic acids and derivatives	IPZQNYYAYVRKKK-UHFFFAOYSA-N	InChI=1S/C11H19N3O4/c1-6(12)10(16)14-5-3-4-8(14)9(15)13-7(2)11(17)18/h6-8H,3-5,12H2,1-2H3,(H,13,15)(H,17,18)
peptide: QL	260.169	124.044	Positive	Organic acids and derivatives	ARPVSMCNIDAQBO-UHFFFAOYSA-N	InChI=1S/C11H21N3O4/c1-6(2)5-8(11(17)18)14-10(16)7(12)3-4-9(13)15/h6-8H,3-5,12H2,1-2H3,(H2,13,15)(H,14,16)(H,17,18)
peptide: KN	261.164	413.525	Positive	Organic acids and derivatives	JPNRPAJITHRXRH-UHFFFAOYSA-N	InChI=1S/C10H20N4O4/c11-4-2-1-3-6(12)9(16)14-7(10(17)18)5-8(13)15/h6-7H,1-5,11-12H2,(H2,13,15)(H,14,16)(H,17,18)
peptide: SR	262.159	390.425	Positive	Organic acids and derivatives	RZEQTVHJZCIUBT-UHFFFAOYSA-N	InChI=1S/C9H19N5O4/c10-5(4-15)7(16)14-6(8(17)18)2-1-3-13-9(11)12/h5-6,15H,1-4,10H2,(H,14,16)(H,17,18)(H4,11,12,13)
peptide: AW	276.141	94.4762	Positive	Organic acids and derivatives	WUGMRIBZSVSJNP-UHFFFAOYSA-N	InChI=1S/C14H17N3O3/c1-8(15)13(18)17-12(14(19)20)6-9-7-16-11-5-3-2-4-10(9)11/h2-5,7-8,12,16H,6,15H2,1H3,(H,17,18)(H,19,20)
peptide: RT	276.173	373.186	Positive	Organic acids and derivatives	XNSKSTRGQIPTSE-UHFFFAOYSA-N	InChI=1S/C10H21N5O4/c1-5(16)7(9(18)19)15-8(17)6(11)3-2-4-14-10(12)13/h5-7,16H,2-4,11H2,1H3,(H,15,17)(H,18,19)(H4,12,13,14)
peptide: VY	281.155	79.0588	Positive	Organic acids and derivatives	VEYJKJORLPYVLO-UHFFFAOYSA-N	InChI=1S/C14H20N2O4/c1-8(2)12(15)13(18)16-11(14(19)20)7-9-3-5-10(17)6-4-9/h3-6,8,11-12,17H,7,15H2,1-2H3,(H,16,18)(H,19,20)
peptide: NR	289.168	373.511	Positive	Organic acids and derivatives	NPDLYUOYAGBHFB-UHFFFAOYSA-N	InChI=1S/C10H20N6O4/c11-5(4-7(12)17)8(18)16-6(9(19)20)2-1-3-15-10(13)14/h5-6H,1-4,11H2,(H2,12,17)(H,16,18)(H,19,20)(H4,13,14,15)
peptide: GPQ	301.154	312.024	Positive	Organic acids and derivatives	HJARVELKOSZUEW-UHFFFAOYSA-N	InChI=1S/C12H20N4O5/c13-6-10(18)16-5-1-2-8(16)11(19)15-7(12(20)21)3-4-9(14)17/h7-8H,1-6,13H2,(H2,14,17)(H,15,19)(H,20,21)
sphinganine	302.308	72.7477	Positive	Organic nitrogen compounds	OTKJDMGTUTTYMP-UHFFFAOYSA-N	InChI=1S/C18H39NO2/c1-2-3-4-5-6-7-8-9-10-11-12-13-14-15-18(21)17(19)16-20/h17-18,20-21H,2-16,19H2,1H3
peptide: RQ	303.181	394.675	Positive	Organic acids and derivatives	PMGDADKJMCOXHX-UHFFFAOYSA-N	InChI=1S/C11H22N6O4/c12-6(2-1-5-16-11(14)15)9(19)17-7(10(20)21)3-4-8(13)18/h6-7H,1-5,12H2,(H2,13,18)(H,17,19)(H,20,21)(H4,14,15,16)
peptide: AKS	305.185	420.439	Positive	Organic acids and derivatives	NINQYGGNRIBFSC-UHFFFAOYSA-N	InChI=1S/C12H24N4O5/c1-7(14)10(18)15-8(4-2-3-5-13)11(19)16-9(6-17)12(20)21/h7-9,17H,2-6,13-14H2,1H3,(H,15,18)(H,16,19)(H,20,21)
peptide: HR	312.182	417.135	Positive	Organic acids and derivatives	NIKBMHGRNAPJFW-UHFFFAOYSA-N	InChI=1S/C12H21N7O3/c13-8(4-7-5-16-6-18-7)10(20)19-9(11(21)22)2-1-3-17-12(14)15/h5-6,8-9H,1-4,13H2,(H,16,18)(H,19,20)(H,21,22)(H4,14,15,17)
peptide: AVE	318.166	82.0148	Positive	Organic acids and derivatives	YJHKTAMKPGFJCT-UHFFFAOYSA-N	InChI=1S/C13H23N3O6/c1-6(2)10(16-11(19)7(3)14)12(20)15-8(13(21)22)4-5-9(17)18/h6-8,10H,4-5,14H2,1-3H3,(H,15,20)(H,16,19)(H,17,18)(H,21,22)
peptide: VSI	318.204	89.9242	Positive	Organic acids and derivatives	PGQUDQYHWICSAB-UHFFFAOYSA-N	InChI=1S/C14H27N3O5/c1-5-8(4)11(14(21)22)17-12(19)9(6-18)16-13(20)10(15)7(2)3/h7-11,18H,5-6,15H2,1-4H3,(H,16,20)(H,17,19)(H,21,22)
peptide: SIQ	347.194	122.599	Positive	Organic acids and derivatives	CJINPXGSKSZQNE-UHFFFAOYSA-N	InChI=1S/C14H26N4O6/c1-3-7(2)11(18-12(21)8(15)6-19)13(22)17-9(14(23)24)4-5-10(16)20/h7-9,11,19H,3-6,15H2,1-2H3,(H2,16,20)(H,17,22)(H,18,21)(H,23,24)
peptide: SIK	347.23	325.986	Positive	Organic acids and derivatives	JIPVNVNKXJLFJF-UHFFFAOYSA-N	InChI=1S/C15H30N4O5/c1-3-9(2)12(19-13(21)10(17)8-20)14(22)18-11(15(23)24)6-4-5-7-16/h9-12,20H,3-8,16-17H2,1-2H3,(H,18,22)(H,19,21)(H,23,24)
peptide: RSS	349.184	395.023	Positive	Organic acids and derivatives	FRBAHXABMQXSJQ-UHFFFAOYSA-N	InChI=1S/C12H24N6O6/c13-6(2-1-3-16-12(14)15)9(21)17-7(4-19)10(22)18-8(5-20)11(23)24/h6-8,19-20H,1-5,13H2,(H,17,21)(H,18,22)(H,23,24)(H4,14,15,16)
peptide: FLA	350.208	62.5201	Positive	Organic acids and derivatives	KXUZHWXENMYOHC-UHFFFAOYSA-N	InChI=1S/C18H27N3O4/c1-11(2)9-15(17(23)20-12(3)18(24)25)21-16(22)14(19)10-13-7-5-4-6-8-13/h4-8,11-12,14-15H,9-10,19H2,1-3H3,(H,20,23)(H,21,22)(H,24,25)
peptide: YGI	352.187	76.7373	Positive	Organic acids and derivatives	FNWGDMZVYBVAGJ-UHFFFAOYSA-N	InChI=1S/C17H25N3O5/c1-3-10(2)15(17(24)25)20-14(22)9-19-16(23)13(18)8-11-4-6-12(21)7-5-11/h4-7,10,13,15,21H,3,8-9,18H2,1-2H3,(H,19,23)(H,20,22)(H,24,25)
peptide: QPL	357.214	137.054	Positive	Organic acids and derivatives	XQDGOJPVMSWZSO-UHFFFAOYSA-N	InChI=1S/C16H28N4O5/c1-9(2)8-11(16(24)25)19-14(22)12-4-3-7-20(12)15(23)10(17)5-6-13(18)21/h9-12H,3-8,17H2,1-2H3,(H2,18,21)(H,19,22)(H,24,25)
peptide: INI	359.229	94.3248	Positive	Organic acids and derivatives	YPQDTQJBOFOTJQ-UHFFFAOYSA-N	InChI=1S/C16H30N4O5/c1-5-8(3)12(18)15(23)19-10(7-11(17)21)14(22)20-13(16(24)25)9(4)6-2/h8-10,12-13H,5-7,18H2,1-4H3,(H2,17,21)(H,19,23)(H,20,22)(H,24,25)
peptide: ALR	359.241	315.385	Positive	Organic acids and derivatives	YHKANGMVQWRMAP-UHFFFAOYSA-N	InChI=1S/C15H30N6O4/c1-8(2)7-11(21-12(22)9(3)16)13(23)20-10(14(24)25)5-4-6-19-15(17)18/h8-11H,4-7,16H2,1-3H3,(H,20,23)(H,21,22)(H,24,25)(H4,17,18,19)
peptide: KVL	359.266	273.293	Positive	Organic acids and derivatives	DRRXXZBXDMLGFC-UHFFFAOYSA-N	InChI=1S/C17H34N4O4/c1-10(2)9-13(17(24)25)20-16(23)14(11(3)4)21-15(22)12(19)7-5-6-8-18/h10-14H,5-9,18-19H2,1-4H3,(H,20,23)(H,21,22)(H,24,25)
peptide: QII	373.246	79.1514	Positive	Organic acids and derivatives	RGAOLBZBLOJUTP-UHFFFAOYSA-N	InChI=1S/C17H32N4O5/c1-5-9(3)13(20-15(23)11(18)7-8-12(19)22)16(24)21-14(17(25)26)10(4)6-2/h9-11,13-14H,5-8,18H2,1-4H3,(H2,19,22)(H,20,23)(H,21,24)(H,25,26)
peptide: RQA	374.217	380.562	Positive	Organic acids and derivatives	FEZJJKXNPSEYEV-UHFFFAOYSA-N	InChI=1S/C14H27N7O5/c1-7(13(25)26)20-12(24)9(4-5-10(16)22)21-11(23)8(15)3-2-6-19-14(17)18/h7-9H,2-6,15H2,1H3,(H2,16,22)(H,20,24)(H,21,23)(H,25,26)(H4,17,18,19)
peptide: RNS	376.195	401.066	Positive	Organic acids and derivatives	IIABBYGHLYWVOS-UHFFFAOYSA-N	InChI=1S/C13H25N7O6/c14-6(2-1-3-18-13(16)17)10(23)19-7(4-9(15)22)11(24)20-8(5-21)12(25)26/h6-8,21H,1-5,14H2,(H2,15,22)(H,19,23)(H,20,24)(H,25,26)(H4,16,17,18)
peptide: GRF	379.21	337.746	Positive	Organic acids and derivatives	KRRMJKMGWWXWDW-UHFFFAOYSA-N	InChI=1S/C17H26N6O4/c18-10-14(24)22-12(7-4-8-21-17(19)20)15(25)23-13(16(26)27)9-11-5-2-1-3-6-11/h1-3,5-6,12-13H,4,7-10,18H2,(H,22,24)(H,23,25)(H,26,27)(H4,19,20,21)
peptide: RTI	389.253	297.164	Positive	Organic acids and derivatives	YNSUUAOAFCVINY-UHFFFAOYSA-N	InChI=1S/C16H32N6O5/c1-4-8(2)11(15(26)27)21-14(25)12(9(3)23)22-13(24)10(17)6-5-7-20-16(18)19/h8-12,23H,4-7,17H2,1-3H3,(H,21,25)(H,22,24)(H,26,27)(H4,18,19,20)
S-adenosyl-L-methionine (SAM)	399.147	619.442	Positive	Nucleosides, nucleotides, and analogues	MEFKEPWMEQBLKI-UHFFFAOYSA-N	InChI=1S/C15H22N6O5S/c1-27(3-2-7(16)15(24)25)4-8-10(22)11(23)14(26-8)21-6-20-9-12(17)18-5-19-13(9)21/h5-8,10-11,14,22-23H,2-4,16H2,1H3,(H2-,17,18,19,24,25)
peptide: RQQ	431.24	409.354	Positive	Organic acids and derivatives	KBBKCNHWCDJPGN-UHFFFAOYSA-N	InChI=1S/C16H30N8O6/c17-8(2-1-7-22-16(20)21)13(27)23-9(3-5-11(18)25)14(28)24-10(15(29)30)4-6-12(19)26/h8-10H,1-7,17H2,(H2,18,25)(H2,19,26)(H,23,27)(H,24,28)(H,29,30)(H4,20,21,22)
peptide: RQM	434.219	350.224	Positive	Organic acids and derivatives	BJNUAWGXPSHQMJ-UHFFFAOYSA-N	InChI=1S/C16H31N7O5S/c1-29-8-6-11(15(27)28)23-14(26)10(4-5-12(18)24)22-13(25)9(17)3-2-7-21-16(19)20/h9-11H,2-8,17H2,1H3,(H2,18,24)(H,22,25)(H,23,26)(H,27,28)(H4,19,20,21)
peptide: KIW	446.279	151.952	Positive	Organic acids and derivatives	GFWLIJDQILOEPP-UHFFFAOYSA-N	InChI=1S/C23H35N5O4/c1-3-14(2)20(28-21(29)17(25)9-6-7-11-24)22(30)27-19(23(31)32)12-15-13-26-18-10-5-4-8-16(15)18/h4-5,8,10,13-14,17,19-20,26H,3,6-7,9,11-12,24-25H2,1-2H3,(H,27,30)(H,28,29)(H,31,32)
1-hexadecanoyl-sn-glycero-3-phosphoethanolamine	454.296	69.433	Positive	Lipids and lipid-like molecules	YVYMBNSKXOXSKW-UHFFFAOYSA-N	InChI=1S/C21H44NO7P/c1-2-3-4-5-6-7-8-9-10-11-12-13-14-15-21(24)27-18-20(23)19-29-30(25,26)28-17-16-22/h20,23H,2-19,22H2,1H3,(H,25,26)
1-hexadecanoyl-2-acetyl-sn-glycero-3-phosphocholine	538.354	75.3575	Positive	Lipids and lipid-like molecules	XPAXRSJGGFVTFM-UHFFFAOYSA-N	InChI=1S/C26H52NO8P/c1-6-7-8-9-10-11-12-13-14-15-16-17-18-19-26(29)32-22-25(35-24(2)28)23-34-36(30,31)33-21-20-27(3,4)5/h25H,6-23H2,1-5H3
Dihydrospheroidene	571.474	45.1072	Positive	Lipids and lipid-like molecules	IUUXWKRRZDDNQG-UHFFFAOYSA-N	InChI=1S/C41H62O/c1-34(2)20-14-23-37(5)26-17-29-38(6)27-15-24-35(3)21-12-13-22-36(4)25-16-28-39(7)30-18-31-40(8)32-19-33-41(9,10)42-11/h12-13,15-16,18,20-22,24-28,30-31H,14,17,19,23,29,32-33H2,1-11H3
1-hexadecanoyl-sn-glycero-3-phospho-1D-myo-inositol	573.304	64.5847	Positive	Lipids and lipid-like molecules	UOXRPRZMAROFPH-UHFFFAOYSA-N	InChI=1S/C25H49O12P/c1-2-3-4-5-6-7-8-9-10-11-12-13-14-15-19(27)35-16-18(26)17-36-38(33,34)37-25-23(31)21(29)20(28)22(30)24(25)32/h18,20-26,28-32H,2-17H2,1H3,(H,33,34)
1-(9Z,12Z-octadecadienoyl)-2-tetradecanoyl-sn-glycero-3-phosphoethanolamine	688.488	56.7662	Positive	Lipids and lipid-like molecules	SQDQUZAJRQWDMA-UHFFFAOYSA-N	InChI=1S/C37H70NO8P/c1-3-5-7-9-11-13-15-16-17-18-20-21-23-25-27-29-36(39)43-33-35(34-45-47(41,42)44-32-31-38)46-37(40)30-28-26-24-22-19-14-12-10-8-6-4-2/h11,13,16-17,35H,3-10,12,14-15,18-34,38H2,1-2H3,(H,41,42)
1-(11E-octadecenoyl)-2-tetradecanoyl-sn-glycero-3-phosphocholine	732.548	51.9291	Positive	Lipids and lipid-like molecules	ZBQGASWGCNJQQT-UHFFFAOYSA-N	InChI=1S/C40H78NO8P/c1-6-8-10-12-14-16-18-19-20-21-23-24-26-28-30-32-39(42)46-36-38(37-48-50(44,45)47-35-34-41(3,4)5)49-40(43)33-31-29-27-25-22-17-15-13-11-9-7-2/h16,18,38H,6-15,17,19-37H2,1-5H3
1-(8Z,11Z,14Z,17Z-eicosatetraenoyl)-2-octadecanoyl-sn-glycero-3-phosphoethanolamine	768.551	63.273	Positive	Lipids and lipid-like molecules	JUYYWEDATPYDSS-UHFFFAOYSA-N	InChI=1S/C43H78NO8P/c1-3-5-7-9-11-13-15-17-19-20-22-23-25-27-29-31-33-35-42(45)49-39-41(40-51-53(47,48)50-38-37-44)52-43(46)36-34-32-30-28-26-24-21-18-16-14-12-10-8-6-4-2/h5,7,11,13,17,19,22-23,41H,3-4,6,8-10,12,14-16,18,20-21,24-40,44H2,1-2H3,(H,47,48)
N-(octacosanoyl)-1-O-beta-D-glucosyl-4-hydroxy-15-methylhexadecasphinganine	872.77	55.7121	Positive	Lipids and lipid-like molecules	AJXVPZVKXIMIJU-UHFFFAOYSA-N	InChI=1S/C51H101NO9/c1-4-5-6-7-8-9-10-11-12-13-14-15-16-17-18-19-20-21-22-23-24-25-30-33-36-39-46(55)52-43(41-60-51-50(59)49(58)48(57)45(40-53)61-51)47(56)44(54)38-35-32-29-27-26-28-31-34-37-42(2)3/h42-45,47-51,53-54,56-59H,4-41H2,1-3H3,(H,52,55)
