# Supplementary material for: Coupling proteomics and metabolomics for the unsupervised identification of protein–metabolite interactions in Chaetomium thermophilum
Source: PLoS One. 2021 Jul 9;16(7):e0254429. doi: 10.1371/journal.pone.0254429 (PMC8270407; doi:10.1371/journal.pone.0254429)
Supplement: S2 Table — For all proposed interactions, the table contains: Metabolite (identified by name, InChI key, and InChI), protein community (using protein identifiers), interaction score, and whether the interaction is known according to the Brenda database. (XLSX) [file pone.0254429.s008.xlsx]

## Sheet: interaction_result
Metabolite name	InChI Key	InChI	Protein / protein communities	Interaction score	Known protein-metabolite interaction
N6-(Delta2-Isopentenyl)-adenine	HYVABZIGRDEKCD-UHFFFAOYSA-N	InChI=1S/C10H13N5/c1-7(2)3-4-11-9-8-10(13-5-12-8)15-6-14-9/h3,5-6H,4H2,1-2H3,(H2,11,12,13,14,15)	G0SEI1 G0S6J7 G0S4Z9 G0SEG9 G0SBZ6 G0S079 G0SFL0 G0RZ88 G0SGP3 G0SHI0 G0SAV4 G0S7T8 G0S9U0 G0RY45 G0RYF9 G0S379 G0RZM9 G0SFK8 G0RY43 G0S084 G0S1S4 G0S8C4 G0S6I7 G0S1Z0 G0S4P8 G0SAJ9 G0S0D6 G0RXW1 G0S0E5 G0SCE2 G0SGG0 G0SBN1 G0SEI0 G0S992 G0SDS8 G0SI44 G0SHQ2 G0SGY1 G0SEG2 G0RZE9 G0S507 G0S1P9 G0SGH8 G0S9B5 G0S1R0 G0S6V4 G0SFC3 G0SGT6 G0SD68 G0SF00 G0SFN0 G0S428 G0S6B0 G0S0Z3 P0CU28 G0SHJ6 G0S8G4 …	5.98874	No
Cyromazine	LVQDKIWDGQRHTE-UHFFFAOYSA-N	InChI=1S/C6H10N6/c7-4-10-5(8)12-6(11-4)9-3-1-2-3/h3H,1-2H2,(H5,7,8,9,10,11,12)	G0SB20 G0S8V2 G0S0D3 G0SAX9 G0SA92 G0RZ09	4.80973	No
Heptopyranose-Heptopyranose	GXCLGNHLZMTTQJ-UHFFFAOYSA-N	InChI=1S/C14H26O13/c15-1-3(17)10-6(20)5(19)7(21)14(26-10)27-12-8(22)11(4(18)2-16)25-13(24)9(12)23/h3-24H,1-2H2	G0SB20 G0S8V2 G0S0D3 G0SAX9 G0SA92 G0RZ09	4.58798	No
Heptopyranose-Heptopyranose	GXCLGNHLZMTTQJ-UHFFFAOYSA-N	InChI=1S/C14H26O13/c15-1-3(17)10-6(20)5(19)7(21)14(26-10)27-12-8(22)11(4(18)2-16)25-13(24)9(12)23/h3-24H,1-2H2	G0SEI1 G0S6J7 G0S4Z9 G0SEG9 G0SBZ6 G0S079 G0SFL0 G0RZ88 G0SGP3 G0SHI0 G0SAV4 G0S7T8 G0S9U0 G0RY45 G0RYF9 G0S379 G0RZM9 G0SFK8 G0RY43 G0S084 G0S1S4 G0S8C4 G0S6I7 G0S1Z0 G0S4P8 G0SAJ9 G0S0D6 G0RXW1 G0S0E5 G0SCE2 G0SGG0 G0SBN1 G0SEI0 G0S992 G0SDS8 G0SI44 G0SHQ2 G0SGY1 G0SEG2 G0RZE9 G0S507 G0S1P9 G0SGH8 G0S9B5 G0S1R0 G0S6V4 G0SFC3 G0SGT6 G0SD68 G0SF00 G0SFN0 G0S428 G0S6B0 G0S0Z3 P0CU28 G0SHJ6 G0S8G4 …	4.48844	No
S-Lactoylglutathione	VDYDCVUWILIYQF-UHFFFAOYSA-N	InChI=1S/C13H21N3O8S/c1-6(17)13(24)25-5-8(11(21)15-4-10(19)20)16-9(18)3-2-7(14)12(22)23/h6-8,17H,2-5,14H2,1H3,(H,15,21)(H,16,18)(H,19,20)(H,22,23)	G0SB45 G0S248 G0S246 G0SEX2 G0S8T8 G0SHQ5 G0S4A2 G0SAV6 G0S561 G0RZP5 G0SEA0 G0S1E7 G0S266 G0RYB3 G0S6V6	4.36389	No
FAD	VWWQXMAJTJZDQX-UHFFFAOYSA-N	InChI=1S/C27H33N9O15P2/c1-10-3-12-13(4-11(10)2)35(24-18(32-12)25(42)34-27(43)33-24)5-14(37)19(39)15(38)6-48-52(44,45)51-53(46,47)49-7-16-20(40)21(41)26(50-16)36-9-31-17-22(28)29-8-30-23(17)36/h3-4,8-9,14-16,19-21,26,37-41H,5-7H2,1-2H3,(H,44,45)(H,46,47)(H2,28,29,30)(H,34,42,43)	G0SB20 G0S8V2 G0S0D3 G0SAX9 G0SA92 G0RZ09	4.28231	Yes
N2-acetyl-L-lysine	VEYYWZRYIYDQJM-UHFFFAOYSA-N	InChI=1S/C8H16N2O3/c1-6(11)10-7(8(12)13)4-2-3-5-9/h7H,2-5,9H2,1H3,(H,10,11)(H,12,13)	G0S0I6 G0SCH6 G0S832 G0S9I7 G0S215 G0SGD8 G0SG95 G0SA78 G0SHK3 G0SDB8 G0SBN9 G0RZL9 G0S6T5 G0SG51 G0S5S8 G0S5L1 G0S2U4 G0RZ99 G0S7X0 G0SDW0 G0S1H0 G0SGC2 G0SCS8 G0SF32 G0SE90 G0SEI5 G0S731 G0RYF6 G0S0B1 G0SF93 G0S3V7 G0SD05 G0S435 G0SE30 G0SGY2 G0S2E0 G0SCT7 G0SHQ0 G0SHE4 G0S7Z2 G0S5L0 G0S387 G0S872 G0RZL4 G0SBX1 G0RY83 G0SHX6 G0SFB5 G0SEW3 G0S0S6 G0S6C9 P0CT47 G0SCK6 G0RZ64 G0S273 G0RY94 G0S4H3 …	4.14922	No
Biotin	YBJHBAHKTGYVGT-UHFFFAOYSA-N	InChI=1S/C10H16N2O3S/c13-8(14)4-2-1-3-7-9-6(5-16-7)11-10(15)12-9/h6-7,9H,1-5H2,(H,13,14)(H2,11,12,15)	G0S1V7 G0S5V3 G0SEX8 G0SHA3 G0S7H5 G0SBY8 G0SH15 G0RY65 G0S257 G0RY47 G0S3W7 G0S850 G0S6B8	3.98861	No
peptide: RQQ	KBBKCNHWCDJPGN-UHFFFAOYSA-N	InChI=1S/C16H30N8O6/c17-8(2-1-7-22-16(20)21)13(27)23-9(3-5-11(18)25)14(28)24-10(15(29)30)4-6-12(19)26/h8-10H,1-7,17H2,(H2,18,25)(H2,19,26)(H,23,27)(H,24,28)(H,29,30)(H4,20,21,22)	G0SB45 G0S248 G0S246 G0SEX2 G0S8T8 G0SHQ5 G0S4A2 G0SAV6 G0S561 G0RZP5 G0SEA0 G0S1E7 G0S266 G0RYB3 G0S6V6	3.82754	-
AMP	UDMBCSSLTHHNCD-UHFFFAOYSA-N	InChI=1S/C10H14N5O7P/c11-8-5-9(13-2-12-8)15(3-14-5)10-7(17)6(16)4(22-10)1-21-23(18,19)20/h2-4,6-7,10,16-17H,1H2,(H2,11,12,13)(H2,18,19,20)	G0SB45 G0S248 G0S246 G0SEX2 G0S8T8 G0SHQ5 G0S4A2 G0SAV6 G0S561 G0RZP5 G0SEA0 G0S1E7 G0S266 G0RYB3 G0S6V6	3.77629	Yes
Protoporphyrin IX	KSFOVUSSGSKXFI-UHFFFAOYSA-N	InChI=1S/C34H34N4O4/c1-7-21-17(3)25-13-26-19(5)23(9-11-33(39)40)31(37-26)16-32-24(10-12-34(41)42)20(6)28(38-32)15-30-22(8-2)18(4)27(36-30)14-29(21)35-25/h7-8,13-16,35,38H,1-2,9-12H2,3-6H3,(H,39,40)(H,41,42)	G0SF92 G0S572 G0S0R8 G0RZ49	3.67577	No
S-Lactoylglutathione	VDYDCVUWILIYQF-UHFFFAOYSA-N	InChI=1S/C13H21N3O8S/c1-6(17)13(24)25-5-8(11(21)15-4-10(19)20)16-9(18)3-2-7(14)12(22)23/h6-8,17H,2-5,14H2,1H3,(H,15,21)(H,16,18)(H,19,20)(H,22,23)	G0SGX0 G0S136 G0SAU1	3.6609	No
Dronabinol	CYQFCXCEBYINGO-UHFFFAOYSA-N	InChI=1S/C21H30O2/c1-5-6-7-8-15-12-18(22)20-16-11-14(2)9-10-17(16)21(3,4)23-19(20)13-15/h11-13,16-17,22H,5-10H2,1-4H3	G0SF92 G0S572 G0S0R8 G0RZ49	3.63815	No
Biotin	YBJHBAHKTGYVGT-UHFFFAOYSA-N	InChI=1S/C10H16N2O3S/c13-8(14)4-2-1-3-7-9-6(5-16-7)11-10(15)12-9/h6-7,9H,1-5H2,(H,13,14)(H2,11,12,15)	G0SB45 G0S248 G0S246 G0SEX2 G0S8T8 G0SHQ5 G0S4A2 G0SAV6 G0S561 G0RZP5 G0SEA0 G0S1E7 G0S266 G0RYB3 G0S6V6	3.63707	Yes
FAD	VWWQXMAJTJZDQX-UHFFFAOYSA-N	InChI=1S/C27H33N9O15P2/c1-10-3-12-13(4-11(10)2)35(24-18(32-12)25(42)34-27(43)33-24)5-14(37)19(39)15(38)6-48-52(44,45)51-53(46,47)49-7-16-20(40)21(41)26(50-16)36-9-31-17-22(28)29-8-30-23(17)36/h3-4,8-9,14-16,19-21,26,37-41H,5-7H2,1-2H3,(H,44,45)(H,46,47)(H2,28,29,30)(H,34,42,43)	G0SEI1 G0S6J7 G0S4Z9 G0SEG9 G0SBZ6 G0S079 G0SFL0 G0RZ88 G0SGP3 G0SHI0 G0SAV4 G0S7T8 G0S9U0 G0RY45 G0RYF9 G0S379 G0RZM9 G0SFK8 G0RY43 G0S084 G0S1S4 G0S8C4 G0S6I7 G0S1Z0 G0S4P8 G0SAJ9 G0S0D6 G0RXW1 G0S0E5 G0SCE2 G0SGG0 G0SBN1 G0SEI0 G0S992 G0SDS8 G0SI44 G0SHQ2 G0SGY1 G0SEG2 G0RZE9 G0S507 G0S1P9 G0SGH8 G0S9B5 G0S1R0 G0S6V4 G0SFC3 G0SGT6 G0SD68 G0SF00 G0SFN0 G0S428 G0S6B0 G0S0Z3 P0CU28 G0SHJ6 G0S8G4 …	3.62865	No
TDP-alpha-D-glucose	PNFJZOCDYNFHQC-UHFFFAOYSA-N	InChI=1S/C16H26N2O17P2/c1-5-2-18(16(26)17-13(5)25)14-11(23)9(21)7(32-14)4-31-36(27,28)35-37(29,30)34-15-12(24)10(22)8(20)6(3-19)33-15/h2,6-12,14-15,19-24H,3-4H2,1H3,(H,27,28)(H,29,30)(H,17,25,26)	G0SEI1 G0S6J7 G0S4Z9 G0SEG9 G0SBZ6 G0S079 G0SFL0 G0RZ88 G0SGP3 G0SHI0 G0SAV4 G0S7T8 G0S9U0 G0RY45 G0RYF9 G0S379 G0RZM9 G0SFK8 G0RY43 G0S084 G0S1S4 G0S8C4 G0S6I7 G0S1Z0 G0S4P8 G0SAJ9 G0S0D6 G0RXW1 G0S0E5 G0SCE2 G0SGG0 G0SBN1 G0SEI0 G0S992 G0SDS8 G0SI44 G0SHQ2 G0SGY1 G0SEG2 G0RZE9 G0S507 G0S1P9 G0SGH8 G0S9B5 G0S1R0 G0S6V4 G0SFC3 G0SGT6 G0SD68 G0SF00 G0SFN0 G0S428 G0S6B0 G0S0Z3 P0CU28 G0SHJ6 G0S8G4 …	3.61661	No
Thiopc	YDSCLGYBUIDZNF-UHFFFAOYSA-N	InChI=1S/C44H82NO6PS/c1-6-8-10-12-14-16-18-20-22-23-24-25-27-29-31-33-35-37-44(46)53-43(42-51-52(47,48)50-40-38-45(3,4)5)41-49-39-36-34-32-30-28-26-21-19-17-15-13-11-9-7-2/h14,16,20,22,24-25,29,31,43H,6-13,15,17-19,21,23,26-28,30,32-42H2,1-5H3	G0S0I6 G0SCH6 G0S832 G0S9I7 G0S215 G0SGD8 G0SG95 G0SA78 G0SHK3 G0SDB8 G0SBN9 G0RZL9 G0S6T5 G0SG51 G0S5S8 G0S5L1 G0S2U4 G0RZ99 G0S7X0 G0SDW0 G0S1H0 G0SGC2 G0SCS8 G0SF32 G0SE90 G0SEI5 G0S731 G0RYF6 G0S0B1 G0SF93 G0S3V7 G0SD05 G0S435 G0SE30 G0SGY2 G0S2E0 G0SCT7 G0SHQ0 G0SHE4 G0S7Z2 G0S5L0 G0S387 G0S872 G0RZL4 G0SBX1 G0RY83 G0SHX6 G0SFB5 G0SEW3 G0S0S6 G0S6C9 P0CT47 G0SCK6 G0RZ64 G0S273 G0RY94 G0S4H3 …	3.57078	No
Cyromazine	LVQDKIWDGQRHTE-UHFFFAOYSA-N	InChI=1S/C6H10N6/c7-4-10-5(8)12-6(11-4)9-3-1-2-3/h3H,1-2H2,(H5,7,8,9,10,11,12)	G0SEI1 G0S6J7 G0S4Z9 G0SEG9 G0SBZ6 G0S079 G0SFL0 G0RZ88 G0SGP3 G0SHI0 G0SAV4 G0S7T8 G0S9U0 G0RY45 G0RYF9 G0S379 G0RZM9 G0SFK8 G0RY43 G0S084 G0S1S4 G0S8C4 G0S6I7 G0S1Z0 G0S4P8 G0SAJ9 G0S0D6 G0RXW1 G0S0E5 G0SCE2 G0SGG0 G0SBN1 G0SEI0 G0S992 G0SDS8 G0SI44 G0SHQ2 G0SGY1 G0SEG2 G0RZE9 G0S507 G0S1P9 G0SGH8 G0S9B5 G0S1R0 G0S6V4 G0SFC3 G0SGT6 G0SD68 G0SF00 G0SFN0 G0S428 G0S6B0 G0S0Z3 P0CU28 G0SHJ6 G0S8G4 …	3.54517	No
peptide: QL	ARPVSMCNIDAQBO-UHFFFAOYSA-N	InChI=1S/C11H21N3O4/c1-6(2)5-8(11(17)18)14-10(16)7(12)3-4-9(13)15/h6-8H,3-5,12H2,1-2H3,(H2,13,15)(H,14,16)(H,17,18)	G0S8H3 G0RYP6 G0SCU5 G0RZX9 G0SAP2 G0RYD6 G0SHG5 G0S916	3.5269	-
peptide: LYT	BGGTYDNTOYRTTR-UHFFFAOYSA-N	InChI=1S/C19H29N3O6/c1-10(2)8-14(20)17(25)21-15(9-12-4-6-13(24)7-5-12)18(26)22-16(11(3)23)19(27)28/h4-7,10-11,14-16,23-24H,8-9,20H2,1-3H3,(H,21,25)(H,22,26)(H,27,28)	G0SEU9 G0SBN3 G0S1K1 G0SD84 G0SBS7 G0RXR3 G0S7I0 G0S0J7 G0SEK9 G0SHF6 G0S8E5 G0SEJ0 G0SG52 G0RZP8	3.44952	-
peptide: QL	ARPVSMCNIDAQBO-UHFFFAOYSA-N	InChI=1S/C11H21N3O4/c1-6(2)5-8(11(17)18)14-10(16)7(12)3-4-9(13)15/h6-8H,3-5,12H2,1-2H3,(H2,13,15)(H,14,16)(H,17,18)	G0S1V7 G0S5V3 G0SEX8 G0SHA3 G0S7H5 G0SBY8 G0SH15 G0RY65 G0S257 G0RY47 G0S3W7 G0S850 G0S6B8	3.40347	-
Ketoprofen	DKYWVDODHFEZIM-UHFFFAOYSA-N	InChI=1S/C16H14O3/c1-11(16(18)19)13-8-5-9-14(10-13)15(17)12-6-3-2-4-7-12/h2-11H,1H3,(H,18,19)	G0SGR6 G0S7X8 G0S1F6 G0SD09 G0SA67 G0S0K2 G0RXZ8	3.39746	No
peptide: MLS	DBXMFHGGHMXYHY-UHFFFAOYSA-N	InChI=1S/C14H27N3O5S/c1-8(2)6-10(13(20)17-11(7-18)14(21)22)16-12(19)9(15)4-5-23-3/h8-11,18H,4-7,15H2,1-3H3,(H,16,19)(H,17,20)(H,21,22)	G0SEU9 G0SBN3 G0S1K1 G0SD84 G0SBS7 G0RXR3 G0S7I0 G0S0J7 G0SEK9 G0SHF6 G0S8E5 G0SEJ0 G0SG52 G0RZP8	3.3962	-
GDP	QGWNDRXFNXRZMB-UHFFFAOYSA-N	InChI=1S/C10H15N5O11P2/c11-10-13-7-4(8(18)14-10)12-2-15(7)9-6(17)5(16)3(25-9)1-24-28(22,23)26-27(19,20)21/h2-3,5-6,9,16-17H,1H2,(H,22,23)(H2,19,20,21)(H3,11,13,14,18)	G0SCG2 G0S8V1 G0S9I3 G0S8Y6 G0SHZ9 G0SGV4 G0S2M8 G0S382 G0S6V5	3.35877	No
Erythrinasinate A	XEOWPOLWKNHXGL-UHFFFAOYSA-N	InChI=1S/C38H66O4/c1-3-4-5-6-7-8-9-10-11-12-13-14-15-16-17-18-19-20-21-22-23-24-25-26-27-28-33-42-38(40)32-30-35-29-31-37(41-2)36(39)34-35/h29-32,34,39H,3-28,33H2,1-2H3	G0SET4 G0SER9 G0S0E7 G0SAK3 G0SGQ6 G0RY68 G0S450 G0S9A7 G0S0Q8 G0SA56 G0S8H1 G0SE91 G0S4T0	3.35468	No
AMP	UDMBCSSLTHHNCD-UHFFFAOYSA-N	InChI=1S/C10H14N5O7P/c11-8-5-9(13-2-12-8)15(3-14-5)10-7(17)6(16)4(22-10)1-21-23(18,19)20/h2-4,6-7,10,16-17H,1H2,(H2,11,12,13)(H2,18,19,20)	G0S1V7 G0S5V3 G0SEX8 G0SHA3 G0S7H5 G0SBY8 G0SH15 G0RY65 G0S257 G0RY47 G0S3W7 G0S850 G0S6B8	3.32955	Yes
peptide: FY	FSXRLASFHBWESK-UHFFFAOYSA-N	InChI=1S/C18H20N2O4/c19-15(10-12-4-2-1-3-5-12)17(22)20-16(18(23)24)11-13-6-8-14(21)9-7-13/h1-9,15-16,21H,10-11,19H2,(H,20,22)(H,23,24)	G0S8H3 G0RYP6 G0SCU5 G0RZX9 G0SAP2 G0RYD6 G0SHG5 G0S916	3.29425	-
peptide: AW	WUGMRIBZSVSJNP-UHFFFAOYSA-N	InChI=1S/C14H17N3O3/c1-8(15)13(18)17-12(14(19)20)6-9-7-16-11-5-3-2-4-10(9)11/h2-5,7-8,12,16H,6,15H2,1H3,(H,17,18)(H,19,20)	G0S8H3 G0RYP6 G0SCU5 G0RZX9 G0SAP2 G0RYD6 G0SHG5 G0S916	3.29334	-
peptide: FY	FSXRLASFHBWESK-UHFFFAOYSA-N	InChI=1S/C18H20N2O4/c19-15(10-12-4-2-1-3-5-12)17(22)20-16(18(23)24)11-13-6-8-14(21)9-7-13/h1-9,15-16,21H,10-11,19H2,(H,20,22)(H,23,24)	G0S1V7 G0S5V3 G0SEX8 G0SHA3 G0S7H5 G0SBY8 G0SH15 G0RY65 G0S257 G0RY47 G0S3W7 G0S850 G0S6B8	3.2172	-
peptide: AKS	NINQYGGNRIBFSC-UHFFFAOYSA-N	InChI=1S/C12H24N4O5/c1-7(14)10(18)15-8(4-2-3-5-13)11(19)16-9(6-17)12(20)21/h7-9,17H,2-6,13-14H2,1H3,(H,15,18)(H,16,19)(H,20,21)	G0SB20 G0S8V2 G0S0D3 G0SAX9 G0SA92 G0RZ09	3.21366	-
peptide: IL	JWBXCSQZLLIOCI-UHFFFAOYSA-N	InChI=1S/C12H24N2O3/c1-5-8(4)10(13)11(15)14-9(12(16)17)6-7(2)3/h7-10H,5-6,13H2,1-4H3,(H,14,15)(H,16,17)	G0S1V7 G0S5V3 G0SEX8 G0SHA3 G0S7H5 G0SBY8 G0SH15 G0RY65 G0S257 G0RY47 G0S3W7 G0S850 G0S6B8	3.20957	-
Dronabinol	CYQFCXCEBYINGO-UHFFFAOYSA-N	InChI=1S/C21H30O2/c1-5-6-7-8-15-12-18(22)20-16-11-14(2)9-10-17(16)21(3,4)23-19(20)13-15/h11-13,16-17,22H,5-10H2,1-4H3	G0S8X5 G0SF87 G0S0H7 G0S562 G0RZM8 G0SH06 G0S8A6 G0S189 G0S2N1 G0RY84 G0S700 G0SEW7 G0RZD6 G0S4I7 G0S0C8 G0S6S4 G0S7S7 G0SEG4 G0SBU2 G0SFY0 G0RY38 G0S0Z5 G0S066 G0S5N3 G0RYD8 G0S1V3 G0S4Q2	3.20273	No
peptide: FGW	OVJMCXAPGFDGMG-UHFFFAOYSA-N	InChI=1S/C22H24N4O4/c23-17(10-14-6-2-1-3-7-14)21(28)25-13-20(27)26-19(22(29)30)11-15-12-24-18-9-5-4-8-16(15)18/h1-9,12,17,19,24H,10-11,13,23H2,(H,25,28)(H,26,27)(H,29,30)	G0SB60 G0SGY0 G0SC41 G0SB34 G0SBR1 G0S1L4 G0RZQ0 G0RY95 G0RYS1 G0S2A0 G0S8Z7 G0RZK0 G0S6F9 G0SC18 G0S0X7 G0SH60 G0S5K9 G0S065 G0RY12 G0SCN9 G0S283 G0S2R3	3.19848	-
peptide: SL	NFDYGNFETJVMSE-UHFFFAOYSA-N	InChI=1S/C9H18N2O4/c1-5(2)3-7(9(14)15)11-8(13)6(10)4-12/h5-7,12H,3-4,10H2,1-2H3,(H,11,13)(H,14,15)	G0S8H3 G0RYP6 G0SCU5 G0RZX9 G0SAP2 G0RYD6 G0SHG5 G0S916	3.19668	-
Thiopc	YDSCLGYBUIDZNF-UHFFFAOYSA-N	InChI=1S/C44H82NO6PS/c1-6-8-10-12-14-16-18-20-22-23-24-25-27-29-31-33-35-37-44(46)53-43(42-51-52(47,48)50-40-38-45(3,4)5)41-49-39-36-34-32-30-28-26-21-19-17-15-13-11-9-7-2/h14,16,20,22,24-25,29,31,43H,6-13,15,17-19,21,23,26-28,30,32-42H2,1-5H3	G0SF92 G0S572 G0S0R8 G0RZ49	3.17818	No
peptide: VSI	PGQUDQYHWICSAB-UHFFFAOYSA-N	InChI=1S/C14H27N3O5/c1-5-8(4)11(14(21)22)17-12(19)9(6-18)16-13(20)10(15)7(2)3/h7-11,18H,5-6,15H2,1-4H3,(H,16,20)(H,17,19)(H,21,22)	G0S8H3 G0RYP6 G0SCU5 G0RZX9 G0SAP2 G0RYD6 G0SHG5 G0S916	3.16638	-
N,N-dimethylethanolamine phosphate	BLHVJAAEHMLMOI-UHFFFAOYSA-N	InChI=1S/C4H12NO4P/c1-5(2)3-4-9-10(6,7)8/h3-4H2,1-2H3,(H2,6,7,8)	G0SF92 G0S572 G0S0R8 G0RZ49	3.16529	No
peptide: KN	JPNRPAJITHRXRH-UHFFFAOYSA-N	InChI=1S/C10H20N4O4/c11-4-2-1-3-6(12)9(16)14-7(10(17)18)5-8(13)15/h6-7H,1-5,11-12H2,(H2,13,15)(H,14,16)(H,17,18)	G0SEU9 G0SBN3 G0S1K1 G0SD84 G0SBS7 G0RXR3 G0S7I0 G0S0J7 G0SEK9 G0SHF6 G0S8E5 G0SEJ0 G0SG52 G0RZP8	3.13285	-
peptide: GF	JBCLFWXMTIKCCB-UHFFFAOYSA-N	InChI=1S/C11H14N2O3/c12-7-10(14)13-9(11(15)16)6-8-4-2-1-3-5-8/h1-5,9H,6-7,12H2,(H,13,14)(H,15,16)	G0S1V7 G0S5V3 G0SEX8 G0SHA3 G0S7H5 G0SBY8 G0SH15 G0RY65 G0S257 G0RY47 G0S3W7 G0S850 G0S6B8	3.11871	-
Dronabinol	CYQFCXCEBYINGO-UHFFFAOYSA-N	InChI=1S/C21H30O2/c1-5-6-7-8-15-12-18(22)20-16-11-14(2)9-10-17(16)21(3,4)23-19(20)13-15/h11-13,16-17,22H,5-10H2,1-4H3	G0SGW2	3.10124	No
S-Lactoylglutathione	VDYDCVUWILIYQF-UHFFFAOYSA-N	InChI=1S/C13H21N3O8S/c1-6(17)13(24)25-5-8(11(21)15-4-10(19)20)16-9(18)3-2-7(14)12(22)23/h6-8,17H,2-5,14H2,1H3,(H,15,21)(H,16,18)(H,19,20)(H,22,23)	G0S1V7 G0S5V3 G0SEX8 G0SHA3 G0S7H5 G0SBY8 G0SH15 G0RY65 G0S257 G0RY47 G0S3W7 G0S850 G0S6B8	3.0831	No
Erythrinasinate A	XEOWPOLWKNHXGL-UHFFFAOYSA-N	InChI=1S/C38H66O4/c1-3-4-5-6-7-8-9-10-11-12-13-14-15-16-17-18-19-20-21-22-23-24-25-26-27-28-33-42-38(40)32-30-35-29-31-37(41-2)36(39)34-35/h29-32,34,39H,3-28,33H2,1-2H3	G0S9J4 G0S0Q8 G0RYH6 G0S4X1 G0S2F2 G0SF07 G0SHB8 G0SCW0 G0SFJ7 G0SHT0 G0SCB8	3.07903	No
peptide: IL	JWBXCSQZLLIOCI-UHFFFAOYSA-N	InChI=1S/C12H24N2O3/c1-5-8(4)10(13)11(15)14-9(12(16)17)6-7(2)3/h7-10H,5-6,13H2,1-4H3,(H,14,15)(H,16,17)	G0S8H3 G0RYP6 G0SCU5 G0RZX9 G0SAP2 G0RYD6 G0SHG5 G0S916	3.06844	-
Dronabinol	CYQFCXCEBYINGO-UHFFFAOYSA-N	InChI=1S/C21H30O2/c1-5-6-7-8-15-12-18(22)20-16-11-14(2)9-10-17(16)21(3,4)23-19(20)13-15/h11-13,16-17,22H,5-10H2,1-4H3	G0SEI1 G0S6J7 G0S4Z9 G0SEG9 G0SBZ6 G0S079 G0SFL0 G0RZ88 G0SGP3 G0SHI0 G0SAV4 G0S7T8 G0S9U0 G0RY45 G0RYF9 G0S379 G0RZM9 G0SFK8 G0RY43 G0S084 G0S1S4 G0S8C4 G0S6I7 G0S1Z0 G0S4P8 G0SAJ9 G0S0D6 G0RXW1 G0S0E5 G0SCE2 G0SGG0 G0SBN1 G0SEI0 G0S992 G0SDS8 G0SI44 G0SHQ2 G0SGY1 G0SEG2 G0RZE9 G0S507 G0S1P9 G0SGH8 G0S9B5 G0S1R0 G0S6V4 G0SFC3 G0SGT6 G0SD68 G0SF00 G0SFN0 G0S428 G0S6B0 G0S0Z3 P0CU28 G0SHJ6 G0S8G4 …	3.05784	No
Erythrinasinate A	XEOWPOLWKNHXGL-UHFFFAOYSA-N	InChI=1S/C38H66O4/c1-3-4-5-6-7-8-9-10-11-12-13-14-15-16-17-18-19-20-21-22-23-24-25-26-27-28-33-42-38(40)32-30-35-29-31-37(41-2)36(39)34-35/h29-32,34,39H,3-28,33H2,1-2H3	G0SBF8 G0S867 G0S866 G0S3T0 G0SFN1 G0S3S6 G0SGZ3	3.04821	No
TDP-alpha-D-glucose	PNFJZOCDYNFHQC-UHFFFAOYSA-N	InChI=1S/C16H26N2O17P2/c1-5-2-18(16(26)17-13(5)25)14-11(23)9(21)7(32-14)4-31-36(27,28)35-37(29,30)34-15-12(24)10(22)8(20)6(3-19)33-15/h2,6-12,14-15,19-24H,3-4H2,1H3,(H,27,28)(H,29,30)(H,17,25,26)	G0S8X5 G0SF87 G0S0H7 G0S562 G0RZM8 G0SH06 G0S8A6 G0S189 G0S2N1 G0RY84 G0S700 G0SEW7 G0RZD6 G0S4I7 G0S0C8 G0S6S4 G0S7S7 G0SEG4 G0SBU2 G0SFY0 G0RY38 G0S0Z5 G0S066 G0S5N3 G0RYD8 G0S1V3 G0S4Q2	3.04235	No
Heptopyranose-Heptopyranose	GXCLGNHLZMTTQJ-UHFFFAOYSA-N	InChI=1S/C14H26O13/c15-1-3(17)10-6(20)5(19)7(21)14(26-10)27-12-8(22)11(4(18)2-16)25-13(24)9(12)23/h3-24H,1-2H2	G0S6B2 G0SE17 G0S5K1 G0S8F3 G0SDJ1 G0S3M0 G0S1J2 G0SE45 G0RYU6 G0SFU6 G0SFM5 G0S570 G0SD22 G0SHG0 G0SH12 G0SBQ6 G0S8Y3 G0S9T7 G0S7V1 G0S614 G0S4L3 G0S7V2 G0RZD0 G0S078 G0S1H9 G0S0G9 G0SCV2 G0S8U5	3.0396	No
Thiopc	YDSCLGYBUIDZNF-UHFFFAOYSA-N	InChI=1S/C44H82NO6PS/c1-6-8-10-12-14-16-18-20-22-23-24-25-27-29-31-33-35-37-44(46)53-43(42-51-52(47,48)50-40-38-45(3,4)5)41-49-39-36-34-32-30-28-26-21-19-17-15-13-11-9-7-2/h14,16,20,22,24-25,29,31,43H,6-13,15,17-19,21,23,26-28,30,32-42H2,1-5H3	G0SGW2	3.03678	No
N,N-dimethylethanolamine phosphate	BLHVJAAEHMLMOI-UHFFFAOYSA-N	InChI=1S/C4H12NO4P/c1-5(2)3-4-9-10(6,7)8/h3-4H2,1-2H3,(H2,6,7,8)	G0SEI1 G0S6J7 G0S4Z9 G0SEG9 G0SBZ6 G0S079 G0SFL0 G0RZ88 G0SGP3 G0SHI0 G0SAV4 G0S7T8 G0S9U0 G0RY45 G0RYF9 G0S379 G0RZM9 G0SFK8 G0RY43 G0S084 G0S1S4 G0S8C4 G0S6I7 G0S1Z0 G0S4P8 G0SAJ9 G0S0D6 G0RXW1 G0S0E5 G0SCE2 G0SGG0 G0SBN1 G0SEI0 G0S992 G0SDS8 G0SI44 G0SHQ2 G0SGY1 G0SEG2 G0RZE9 G0S507 G0S1P9 G0SGH8 G0S9B5 G0S1R0 G0S6V4 G0SFC3 G0SGT6 G0SD68 G0SF00 G0SFN0 G0S428 G0S6B0 G0S0Z3 P0CU28 G0SHJ6 G0S8G4 …	3.01344	No
GDP	QGWNDRXFNXRZMB-UHFFFAOYSA-N	InChI=1S/C10H15N5O11P2/c11-10-13-7-4(8(18)14-10)12-2-15(7)9-6(17)5(16)3(25-9)1-24-28(22,23)26-27(19,20)21/h2-3,5-6,9,16-17H,1H2,(H,22,23)(H2,19,20,21)(H3,11,13,14,18)	G0SF92 G0S572 G0S0R8 G0RZ49	2.99141	No
FAD	VWWQXMAJTJZDQX-UHFFFAOYSA-N	InChI=1S/C27H33N9O15P2/c1-10-3-12-13(4-11(10)2)35(24-18(32-12)25(42)34-27(43)33-24)5-14(37)19(39)15(38)6-48-52(44,45)51-53(46,47)49-7-16-20(40)21(41)26(50-16)36-9-31-17-22(28)29-8-30-23(17)36/h3-4,8-9,14-16,19-21,26,37-41H,5-7H2,1-2H3,(H,44,45)(H,46,47)(H2,28,29,30)(H,34,42,43)	G0S6B2 G0SE17 G0S5K1 G0S8F3 G0SDJ1 G0S3M0 G0S1J2 G0SE45 G0RYU6 G0SFU6 G0SFM5 G0S570 G0SD22 G0SHG0 G0SH12 G0SBQ6 G0S8Y3 G0S9T7 G0S7V1 G0S614 G0S4L3 G0S7V2 G0RZD0 G0S078 G0S1H9 G0S0G9 G0SCV2 G0S8U5	2.96912	No
Erythrinasinate A	XEOWPOLWKNHXGL-UHFFFAOYSA-N	InChI=1S/C38H66O4/c1-3-4-5-6-7-8-9-10-11-12-13-14-15-16-17-18-19-20-21-22-23-24-25-26-27-28-33-42-38(40)32-30-35-29-31-37(41-2)36(39)34-35/h29-32,34,39H,3-28,33H2,1-2H3	G0S8X5 G0SF87 G0S0H7 G0S562 G0RZM8 G0SH06 G0S8A6 G0S189 G0S2N1 G0RY84 G0S700 G0SEW7 G0RZD6 G0S4I7 G0S0C8 G0S6S4 G0S7S7 G0SEG4 G0SBU2 G0SFY0 G0RY38 G0S0Z5 G0S066 G0S5N3 G0RYD8 G0S1V3 G0S4Q2	2.96354	No
eicosasphinganine	UFMHYBVQZSPWSS-UHFFFAOYSA-N	InChI=1S/C20H43NO2/c1-2-3-4-5-6-7-8-9-10-11-12-13-14-15-16-17-20(23)19(21)18-22/h19-20,22-23H,2-18,21H2,1H3	G0S0I6 G0SCH6 G0S832 G0S9I7 G0S215 G0SGD8 G0SG95 G0SA78 G0SHK3 G0SDB8 G0SBN9 G0RZL9 G0S6T5 G0SG51 G0S5S8 G0S5L1 G0S2U4 G0RZ99 G0S7X0 G0SDW0 G0S1H0 G0SGC2 G0SCS8 G0SF32 G0SE90 G0SEI5 G0S731 G0RYF6 G0S0B1 G0SF93 G0S3V7 G0SD05 G0S435 G0SE30 G0SGY2 G0S2E0 G0SCT7 G0SHQ0 G0SHE4 G0S7Z2 G0S5L0 G0S387 G0S872 G0RZL4 G0SBX1 G0RY83 G0SHX6 G0SFB5 G0SEW3 G0S0S6 G0S6C9 P0CT47 G0SCK6 G0RZ64 G0S273 G0RY94 G0S4H3 …	2.90858	No
Thiopc	YDSCLGYBUIDZNF-UHFFFAOYSA-N	InChI=1S/C44H82NO6PS/c1-6-8-10-12-14-16-18-20-22-23-24-25-27-29-31-33-35-37-44(46)53-43(42-51-52(47,48)50-40-38-45(3,4)5)41-49-39-36-34-32-30-28-26-21-19-17-15-13-11-9-7-2/h14,16,20,22,24-25,29,31,43H,6-13,15,17-19,21,23,26-28,30,32-42H2,1-5H3	G0RYR3 G0SDH1 G0SH20 G0SE80 G0S2I7 G0S1J3 G0SCI0 G0S5S4 G0S6M3 G0SHW7 G0S0C1 G0RYV6 G0S7U6	2.90811	No
peptide: LSI	MVHXGBZUJLWZOH-UHFFFAOYSA-N	InChI=1S/C15H29N3O5/c1-5-9(4)12(15(22)23)18-14(21)11(7-19)17-13(20)10(16)6-8(2)3/h8-12,19H,5-7,16H2,1-4H3,(H,17,20)(H,18,21)(H,22,23)	G0S1V7 G0S5V3 G0SEX8 G0SHA3 G0S7H5 G0SBY8 G0SH15 G0RY65 G0S257 G0RY47 G0S3W7 G0S850 G0S6B8	2.89537	-
Lactariamide B	SFUUTBQJLKKRBN-UHFFFAOYSA-N	InChI=1S/C37H71NO4/c1-4-6-8-10-12-13-14-15-16-17-18-20-22-26-31-36(41)37(42)38-34(32-39)35(40)30-27-23-25-29-33(3)28-24-21-19-11-9-7-5-2/h27,29-30,34-36,39-41H,4-26,28,31-32H2,1-3H3,(H,38,42)	G0SF92 G0S572 G0S0R8 G0RZ49	2.87453	No
N-acetyl-L-methionyl-L-phenylalanine	QYHDEGINTVLDFN-UHFFFAOYSA-N	InChI=1S/C16H22N2O4S/c1-11(19)17-13(8-9-23-2)15(20)18-14(16(21)22)10-12-6-4-3-5-7-12/h3-7,13-14H,8-10H2,1-2H3,(H,17,19)(H,18,20)(H,21,22)	G0S8H3 G0RYP6 G0SCU5 G0RZX9 G0SAP2 G0RYD6 G0SHG5 G0S916	2.87195	No
Saccharopine	ZDGJAHTZVHVLOT-UHFFFAOYSA-N	InChI=1S/C11H20N2O6/c12-7(10(16)17)3-1-2-6-13-8(11(18)19)4-5-9(14)15/h7-8,13H,1-6,12H2,(H,14,15)(H,16,17)(H,18,19)	G0SCG2 G0S8V1 G0S9I3 G0S8Y6 G0SHZ9 G0SGV4 G0S2M8 G0S382 G0S6V5	2.85877	No
Biotin	YBJHBAHKTGYVGT-UHFFFAOYSA-N	InChI=1S/C10H16N2O3S/c13-8(14)4-2-1-3-7-9-6(5-16-7)11-10(15)12-9/h6-7,9H,1-5H2,(H,13,14)(H2,11,12,15)	G0SAF6	2.85099	No
Ketoprofen	DKYWVDODHFEZIM-UHFFFAOYSA-N	InChI=1S/C16H14O3/c1-11(16(18)19)13-8-5-9-14(10-13)15(17)12-6-3-2-4-7-12/h2-11H,1H3,(H,18,19)	G0S0I6 G0SCH6 G0S832 G0S9I7 G0S215 G0SGD8 G0SG95 G0SA78 G0SHK3 G0SDB8 G0SBN9 G0RZL9 G0S6T5 G0SG51 G0S5S8 G0S5L1 G0S2U4 G0RZ99 G0S7X0 G0SDW0 G0S1H0 G0SGC2 G0SCS8 G0SF32 G0SE90 G0SEI5 G0S731 G0RYF6 G0S0B1 G0SF93 G0S3V7 G0SD05 G0S435 G0SE30 G0SGY2 G0S2E0 G0SCT7 G0SHQ0 G0SHE4 G0S7Z2 G0S5L0 G0S387 G0S872 G0RZL4 G0SBX1 G0RY83 G0SHX6 G0SFB5 G0SEW3 G0S0S6 G0S6C9 P0CT47 G0SCK6 G0RZ64 G0S273 G0RY94 G0S4H3 …	2.84024	No
N2-acetyl-L-lysine	VEYYWZRYIYDQJM-UHFFFAOYSA-N	InChI=1S/C8H16N2O3/c1-6(11)10-7(8(12)13)4-2-3-5-9/h7H,2-5,9H2,1H3,(H,10,11)(H,12,13)	G0SEI1 G0S6J7 G0S4Z9 G0SEG9 G0SBZ6 G0S079 G0SFL0 G0RZ88 G0SGP3 G0SHI0 G0SAV4 G0S7T8 G0S9U0 G0RY45 G0RYF9 G0S379 G0RZM9 G0SFK8 G0RY43 G0S084 G0S1S4 G0S8C4 G0S6I7 G0S1Z0 G0S4P8 G0SAJ9 G0S0D6 G0RXW1 G0S0E5 G0SCE2 G0SGG0 G0SBN1 G0SEI0 G0S992 G0SDS8 G0SI44 G0SHQ2 G0SGY1 G0SEG2 G0RZE9 G0S507 G0S1P9 G0SGH8 G0S9B5 G0S1R0 G0S6V4 G0SFC3 G0SGT6 G0SD68 G0SF00 G0SFN0 G0S428 G0S6B0 G0S0Z3 P0CU28 G0SHJ6 G0S8G4 …	2.8284	No
Thiopc	YDSCLGYBUIDZNF-UHFFFAOYSA-N	InChI=1S/C44H82NO6PS/c1-6-8-10-12-14-16-18-20-22-23-24-25-27-29-31-33-35-37-44(46)53-43(42-51-52(47,48)50-40-38-45(3,4)5)41-49-39-36-34-32-30-28-26-21-19-17-15-13-11-9-7-2/h14,16,20,22,24-25,29,31,43H,6-13,15,17-19,21,23,26-28,30,32-42H2,1-5H3	G0SAY2 G0RYR6 G0SAY1 G0RZH6 G0SBX6 G0RZH5	2.82178	No
Dronabinol	CYQFCXCEBYINGO-UHFFFAOYSA-N	InChI=1S/C21H30O2/c1-5-6-7-8-15-12-18(22)20-16-11-14(2)9-10-17(16)21(3,4)23-19(20)13-15/h11-13,16-17,22H,5-10H2,1-4H3	G0S0I6 G0SCH6 G0S832 G0S9I7 G0S215 G0SGD8 G0SG95 G0SA78 G0SHK3 G0SDB8 G0SBN9 G0RZL9 G0S6T5 G0SG51 G0S5S8 G0S5L1 G0S2U4 G0RZ99 G0S7X0 G0SDW0 G0S1H0 G0SGC2 G0SCS8 G0SF32 G0SE90 G0SEI5 G0S731 G0RYF6 G0S0B1 G0SF93 G0S3V7 G0SD05 G0S435 G0SE30 G0SGY2 G0S2E0 G0SCT7 G0SHQ0 G0SHE4 G0S7Z2 G0S5L0 G0S387 G0S872 G0RZL4 G0SBX1 G0RY83 G0SHX6 G0SFB5 G0SEW3 G0S0S6 G0S6C9 P0CT47 G0SCK6 G0RZ64 G0S273 G0RY94 G0S4H3 …	2.7908	No
Protoporphyrin IX	KSFOVUSSGSKXFI-UHFFFAOYSA-N	InChI=1S/C34H34N4O4/c1-7-21-17(3)25-13-26-19(5)23(9-11-33(39)40)31(37-26)16-32-24(10-12-34(41)42)20(6)28(38-32)15-30-22(8-2)18(4)27(36-30)14-29(21)35-25/h7-8,13-16,35,38H,1-2,9-12H2,3-6H3,(H,39,40)(H,41,42)	G0SEI1 G0S6J7 G0S4Z9 G0SEG9 G0SBZ6 G0S079 G0SFL0 G0RZ88 G0SGP3 G0SHI0 G0SAV4 G0S7T8 G0S9U0 G0RY45 G0RYF9 G0S379 G0RZM9 G0SFK8 G0RY43 G0S084 G0S1S4 G0S8C4 G0S6I7 G0S1Z0 G0S4P8 G0SAJ9 G0S0D6 G0RXW1 G0S0E5 G0SCE2 G0SGG0 G0SBN1 G0SEI0 G0S992 G0SDS8 G0SI44 G0SHQ2 G0SGY1 G0SEG2 G0RZE9 G0S507 G0S1P9 G0SGH8 G0S9B5 G0S1R0 G0S6V4 G0SFC3 G0SGT6 G0SD68 G0SF00 G0SFN0 G0S428 G0S6B0 G0S0Z3 P0CU28 G0SHJ6 G0S8G4 …	2.7746	No
4-hydroxysphinganine	AERBNCYCJBRYDG-UHFFFAOYSA-N	InChI=1S/C18H39NO3/c1-2-3-4-5-6-7-8-9-10-11-12-13-14-17(21)18(22)16(19)15-20/h16-18,20-22H,2-15,19H2,1H3	G0SF92 G0S572 G0S0R8 G0RZ49	2.76823	No
peptide: IA	RCFDOSNHHZGBOY-UHFFFAOYSA-N	InChI=1S/C9H18N2O3/c1-4-5(2)7(10)8(12)11-6(3)9(13)14/h5-7H,4,10H2,1-3H3,(H,11,12)(H,13,14)	G0S1E6 G0S1X1 G0S959	2.76735	-
UDP-N-acetyl-Î±-D-glucosamine	LFTYTUAZOPRMMI-UHFFFAOYSA-N	InChI=1S/C17H27N3O17P2/c1-6(22)18-10-13(26)11(24)7(4-21)35-16(10)36-39(31,32)37-38(29,30)33-5-8-12(25)14(27)15(34-8)20-3-2-9(23)19-17(20)28/h2-3,7-8,10-16,21,24-27H,4-5H2,1H3,(H,18,22)(H,29,30)(H,31,32)(H,19,23,28)	G0SF92 G0S572 G0S0R8 G0RZ49	2.76545	No
Lactariamide B	SFUUTBQJLKKRBN-UHFFFAOYSA-N	InChI=1S/C37H71NO4/c1-4-6-8-10-12-13-14-15-16-17-18-20-22-26-31-36(41)37(42)38-34(32-39)35(40)30-27-23-25-29-33(3)28-24-21-19-11-9-7-5-2/h27,29-30,34-36,39-41H,4-26,28,31-32H2,1-3H3,(H,38,42)	G0RZL3 G0RY46 G0SBU7 G0S771 G0RY90 G0SCT4 G0SH89 G0RY88 G0SA86 G0RYB2	2.75964	No
Biotin	YBJHBAHKTGYVGT-UHFFFAOYSA-N	InChI=1S/C10H16N2O3S/c13-8(14)4-2-1-3-7-9-6(5-16-7)11-10(15)12-9/h6-7,9H,1-5H2,(H,13,14)(H2,11,12,15)	G0SC91	2.74326	No
eicosasphinganine	UFMHYBVQZSPWSS-UHFFFAOYSA-N	InChI=1S/C20H43NO2/c1-2-3-4-5-6-7-8-9-10-11-12-13-14-15-16-17-20(23)19(21)18-22/h19-20,22-23H,2-18,21H2,1H3	G0SEI1 G0S6J7 G0S4Z9 G0SEG9 G0SBZ6 G0S079 G0SFL0 G0RZ88 G0SGP3 G0SHI0 G0SAV4 G0S7T8 G0S9U0 G0RY45 G0RYF9 G0S379 G0RZM9 G0SFK8 G0RY43 G0S084 G0S1S4 G0S8C4 G0S6I7 G0S1Z0 G0S4P8 G0SAJ9 G0S0D6 G0RXW1 G0S0E5 G0SCE2 G0SGG0 G0SBN1 G0SEI0 G0S992 G0SDS8 G0SI44 G0SHQ2 G0SGY1 G0SEG2 G0RZE9 G0S507 G0S1P9 G0SGH8 G0S9B5 G0S1R0 G0S6V4 G0SFC3 G0SGT6 G0SD68 G0SF00 G0SFN0 G0S428 G0S6B0 G0S0Z3 P0CU28 G0SHJ6 G0S8G4 …	2.72454	No
N6-(Delta2-Isopentenyl)-adenine	HYVABZIGRDEKCD-UHFFFAOYSA-N	InChI=1S/C10H13N5/c1-7(2)3-4-11-9-8-10(13-5-12-8)15-6-14-9/h3,5-6H,4H2,1-2H3,(H2,11,12,13,14,15)	G0S6B2 G0SE17 G0S5K1 G0S8F3 G0SDJ1 G0S3M0 G0S1J2 G0SE45 G0RYU6 G0SFU6 G0SFM5 G0S570 G0SD22 G0SHG0 G0SH12 G0SBQ6 G0S8Y3 G0S9T7 G0S7V1 G0S614 G0S4L3 G0S7V2 G0RZD0 G0S078 G0S1H9 G0S0G9 G0SCV2 G0S8U5	2.72175	No
peptide: QIT	ZNTDJIMJKNNSLR-UHFFFAOYSA-N	InChI=1S/C15H28N4O6/c1-4-7(2)11(14(23)19-12(8(3)20)15(24)25)18-13(22)9(16)5-6-10(17)21/h7-9,11-12,20H,4-6,16H2,1-3H3,(H2,17,21)(H,18,22)(H,19,23)(H,24,25)	G0SHV9	2.69384	-
peptide: LSI	MVHXGBZUJLWZOH-UHFFFAOYSA-N	InChI=1S/C15H29N3O5/c1-5-9(4)12(15(22)23)18-14(21)11(7-19)17-13(20)10(16)6-8(2)3/h8-12,19H,5-7,16H2,1-4H3,(H,17,20)(H,18,21)(H,22,23)	G0S8H3 G0RYP6 G0SCU5 G0RZX9 G0SAP2 G0RYD6 G0SHG5 G0S916	2.68475	-
4-hydroxysphinganine	AERBNCYCJBRYDG-UHFFFAOYSA-N	InChI=1S/C18H39NO3/c1-2-3-4-5-6-7-8-9-10-11-12-13-14-17(21)18(22)16(19)15-20/h16-18,20-22H,2-15,19H2,1H3	G0S8X5 G0SF87 G0S0H7 G0S562 G0RZM8 G0SH06 G0S8A6 G0S189 G0S2N1 G0RY84 G0S700 G0SEW7 G0RZD6 G0S4I7 G0S0C8 G0S6S4 G0S7S7 G0SEG4 G0SBU2 G0SFY0 G0RY38 G0S0Z5 G0S066 G0S5N3 G0RYD8 G0S1V3 G0S4Q2	2.67896	No
Thiopc	YDSCLGYBUIDZNF-UHFFFAOYSA-N	InChI=1S/C44H82NO6PS/c1-6-8-10-12-14-16-18-20-22-23-24-25-27-29-31-33-35-37-44(46)53-43(42-51-52(47,48)50-40-38-45(3,4)5)41-49-39-36-34-32-30-28-26-21-19-17-15-13-11-9-7-2/h14,16,20,22,24-25,29,31,43H,6-13,15,17-19,21,23,26-28,30,32-42H2,1-5H3	G0SBF8 G0S867 G0S866 G0S3T0 G0SFN1 G0S3S6 G0SGZ3	2.67799	No
eicosasphinganine	UFMHYBVQZSPWSS-UHFFFAOYSA-N	InChI=1S/C20H43NO2/c1-2-3-4-5-6-7-8-9-10-11-12-13-14-15-16-17-20(23)19(21)18-22/h19-20,22-23H,2-18,21H2,1H3	G0SA84	2.67152	No
Ketoprofen	DKYWVDODHFEZIM-UHFFFAOYSA-N	InChI=1S/C16H14O3/c1-11(16(18)19)13-8-5-9-14(10-13)15(17)12-6-3-2-4-7-12/h2-11H,1H3,(H,18,19)	G0SAY2 G0RYR6 G0SAY1 G0RZH6 G0SBX6 G0RZH5	2.66695	No
N6-(Delta2-Isopentenyl)-adenine	HYVABZIGRDEKCD-UHFFFAOYSA-N	InChI=1S/C10H13N5/c1-7(2)3-4-11-9-8-10(13-5-12-8)15-6-14-9/h3,5-6H,4H2,1-2H3,(H2,11,12,13,14,15)	G0S2F9	2.65678	No
Saccharopine	ZDGJAHTZVHVLOT-UHFFFAOYSA-N	InChI=1S/C11H20N2O6/c12-7(10(16)17)3-1-2-6-13-8(11(18)19)4-5-9(14)15/h7-8,13H,1-6,12H2,(H,14,15)(H,16,17)(H,18,19)	G0SF92 G0S572 G0S0R8 G0RZ49	2.64831	No
peptide: IT	DRCKHKZYDLJYFQ-UHFFFAOYSA-N	InChI=1S/C10H20N2O4/c1-4-5(2)7(11)9(14)12-8(6(3)13)10(15)16/h5-8,13H,4,11H2,1-3H3,(H,12,14)(H,15,16)	G0S1V7 G0S5V3 G0SEX8 G0SHA3 G0S7H5 G0SBY8 G0SH15 G0RY65 G0S257 G0RY47 G0S3W7 G0S850 G0S6B8	2.64627	-
Erythrinasinate A	XEOWPOLWKNHXGL-UHFFFAOYSA-N	InChI=1S/C38H66O4/c1-3-4-5-6-7-8-9-10-11-12-13-14-15-16-17-18-19-20-21-22-23-24-25-26-27-28-33-42-38(40)32-30-35-29-31-37(41-2)36(39)34-35/h29-32,34,39H,3-28,33H2,1-2H3	G0S3T4	2.63464	No
Protoporphyrin IX	KSFOVUSSGSKXFI-UHFFFAOYSA-N	InChI=1S/C34H34N4O4/c1-7-21-17(3)25-13-26-19(5)23(9-11-33(39)40)31(37-26)16-32-24(10-12-34(41)42)20(6)28(38-32)15-30-22(8-2)18(4)27(36-30)14-29(21)35-25/h7-8,13-16,35,38H,1-2,9-12H2,3-6H3,(H,39,40)(H,41,42)	G0SET4 G0SER9 G0S0E7 G0SAK3 G0SGQ6 G0RY68 G0S450 G0S9A7 G0S0Q8 G0SA56 G0S8H1 G0SE91 G0S4T0	2.62641	No
Protoporphyrin IX	KSFOVUSSGSKXFI-UHFFFAOYSA-N	InChI=1S/C34H34N4O4/c1-7-21-17(3)25-13-26-19(5)23(9-11-33(39)40)31(37-26)16-32-24(10-12-34(41)42)20(6)28(38-32)15-30-22(8-2)18(4)27(36-30)14-29(21)35-25/h7-8,13-16,35,38H,1-2,9-12H2,3-6H3,(H,39,40)(H,41,42)	G0SGW2	2.62304	No
N6-(Delta2-Isopentenyl)-adenine	HYVABZIGRDEKCD-UHFFFAOYSA-N	InChI=1S/C10H13N5/c1-7(2)3-4-11-9-8-10(13-5-12-8)15-6-14-9/h3,5-6H,4H2,1-2H3,(H2,11,12,13,14,15)	G0SFS7	2.61876	No
peptide: AW	WUGMRIBZSVSJNP-UHFFFAOYSA-N	InChI=1S/C14H17N3O3/c1-8(15)13(18)17-12(14(19)20)6-9-7-16-11-5-3-2-4-10(9)11/h2-5,7-8,12,16H,6,15H2,1H3,(H,17,18)(H,19,20)	G0S1V7 G0S5V3 G0SEX8 G0SHA3 G0S7H5 G0SBY8 G0SH15 G0RY65 G0S257 G0RY47 G0S3W7 G0S850 G0S6B8	2.61443	-
eicosasphinganine	UFMHYBVQZSPWSS-UHFFFAOYSA-N	InChI=1S/C20H43NO2/c1-2-3-4-5-6-7-8-9-10-11-12-13-14-15-16-17-20(23)19(21)18-22/h19-20,22-23H,2-18,21H2,1H3	G0SAX5	2.60753	No
Biotin	YBJHBAHKTGYVGT-UHFFFAOYSA-N	InChI=1S/C10H16N2O3S/c13-8(14)4-2-1-3-7-9-6(5-16-7)11-10(15)12-9/h6-7,9H,1-5H2,(H,13,14)(H2,11,12,15)	G0SGP6	2.59875	No
N-acetyl-L-methionyl-L-phenylalanine	QYHDEGINTVLDFN-UHFFFAOYSA-N	InChI=1S/C16H22N2O4S/c1-11(19)17-13(8-9-23-2)15(20)18-14(16(21)22)10-12-6-4-3-5-7-12/h3-7,13-14H,8-10H2,1-2H3,(H,17,19)(H,18,20)(H,21,22)	G0S1V7 G0S5V3 G0SEX8 G0SHA3 G0S7H5 G0SBY8 G0SH15 G0RY65 G0S257 G0RY47 G0S3W7 G0S850 G0S6B8	2.5963	No
peptide: AKS	NINQYGGNRIBFSC-UHFFFAOYSA-N	InChI=1S/C12H24N4O5/c1-7(14)10(18)15-8(4-2-3-5-13)11(19)16-9(6-17)12(20)21/h7-9,17H,2-6,13-14H2,1H3,(H,15,18)(H,16,19)(H,20,21)	G0SEI1 G0S6J7 G0S4Z9 G0SEG9 G0SBZ6 G0S079 G0SFL0 G0RZ88 G0SGP3 G0SHI0 G0SAV4 G0S7T8 G0S9U0 G0RY45 G0RYF9 G0S379 G0RZM9 G0SFK8 G0RY43 G0S084 G0S1S4 G0S8C4 G0S6I7 G0S1Z0 G0S4P8 G0SAJ9 G0S0D6 G0RXW1 G0S0E5 G0SCE2 G0SGG0 G0SBN1 G0SEI0 G0S992 G0SDS8 G0SI44 G0SHQ2 G0SGY1 G0SEG2 G0RZE9 G0S507 G0S1P9 G0SGH8 G0S9B5 G0S1R0 G0S6V4 G0SFC3 G0SGT6 G0SD68 G0SF00 G0SFN0 G0S428 G0S6B0 G0S0Z3 P0CU28 G0SHJ6 G0S8G4 …	2.59338	-
peptide: VLV	KANQPJDDXIYZJS-UHFFFAOYSA-N	InChI=1S/C16H31N3O4/c1-8(2)7-11(18-15(21)12(17)9(3)4)14(20)19-13(10(5)6)16(22)23/h8-13H,7,17H2,1-6H3,(H,18,21)(H,19,20)(H,22,23)	G0S1V7 G0S5V3 G0SEX8 G0SHA3 G0S7H5 G0SBY8 G0SH15 G0RY65 G0S257 G0RY47 G0S3W7 G0S850 G0S6B8	2.58305	-
Thiopc	YDSCLGYBUIDZNF-UHFFFAOYSA-N	InChI=1S/C44H82NO6PS/c1-6-8-10-12-14-16-18-20-22-23-24-25-27-29-31-33-35-37-44(46)53-43(42-51-52(47,48)50-40-38-45(3,4)5)41-49-39-36-34-32-30-28-26-21-19-17-15-13-11-9-7-2/h14,16,20,22,24-25,29,31,43H,6-13,15,17-19,21,23,26-28,30,32-42H2,1-5H3	G0S8X5 G0SF87 G0S0H7 G0S562 G0RZM8 G0SH06 G0S8A6 G0S189 G0S2N1 G0RY84 G0S700 G0SEW7 G0RZD6 G0S4I7 G0S0C8 G0S6S4 G0S7S7 G0SEG4 G0SBU2 G0SFY0 G0RY38 G0S0Z5 G0S066 G0S5N3 G0RYD8 G0S1V3 G0S4Q2	2.58071	No
peptide: QIT	ZNTDJIMJKNNSLR-UHFFFAOYSA-N	InChI=1S/C15H28N4O6/c1-4-7(2)11(14(23)19-12(8(3)20)15(24)25)18-13(22)9(16)5-6-10(17)21/h7-9,11-12,20H,4-6,16H2,1-3H3,(H2,17,21)(H,18,22)(H,19,23)(H,24,25)	G0S8H3 G0RYP6 G0SCU5 G0RZX9 G0SAP2 G0RYD6 G0SHG5 G0S916	2.58052	-
peptide: FS	ROHDXJUFQVRDAV-UHFFFAOYSA-N	InChI=1S/C12H16N2O4/c13-9(6-8-4-2-1-3-5-8)11(16)14-10(7-15)12(17)18/h1-5,9-10,15H,6-7,13H2,(H,14,16)(H,17,18)	G0S8H3 G0RYP6 G0SCU5 G0RZX9 G0SAP2 G0RYD6 G0SHG5 G0S916	2.57196	-
TDP-alpha-D-glucose	PNFJZOCDYNFHQC-UHFFFAOYSA-N	InChI=1S/C16H26N2O17P2/c1-5-2-18(16(26)17-13(5)25)14-11(23)9(21)7(32-14)4-31-36(27,28)35-37(29,30)34-15-12(24)10(22)8(20)6(3-19)33-15/h2,6-12,14-15,19-24H,3-4H2,1H3,(H,27,28)(H,29,30)(H,17,25,26)	G0SET4 G0SER9 G0S0E7 G0SAK3 G0SGQ6 G0RY68 G0S450 G0S9A7 G0S0Q8 G0SA56 G0S8H1 G0SE91 G0S4T0	2.57091	No
peptide: SL	NFDYGNFETJVMSE-UHFFFAOYSA-N	InChI=1S/C9H18N2O4/c1-5(2)3-7(9(14)15)11-8(13)6(10)4-12/h5-7,12H,3-4,10H2,1-2H3,(H,11,13)(H,14,15)	G0S1V7 G0S5V3 G0SEX8 G0SHA3 G0S7H5 G0SBY8 G0SH15 G0RY65 G0S257 G0RY47 G0S3W7 G0S850 G0S6B8	2.55345	-
Ketoprofen	DKYWVDODHFEZIM-UHFFFAOYSA-N	InChI=1S/C16H14O3/c1-11(16(18)19)13-8-5-9-14(10-13)15(17)12-6-3-2-4-7-12/h2-11H,1H3,(H,18,19)	G0SF92 G0S572 G0S0R8 G0RZ49	2.55332	No
N,N-dimethylethanolamine phosphate	BLHVJAAEHMLMOI-UHFFFAOYSA-N	InChI=1S/C4H12NO4P/c1-5(2)3-4-9-10(6,7)8/h3-4H2,1-2H3,(H2,6,7,8)	G0S8X5 G0SF87 G0S0H7 G0S562 G0RZM8 G0SH06 G0S8A6 G0S189 G0S2N1 G0RY84 G0S700 G0SEW7 G0RZD6 G0S4I7 G0S0C8 G0S6S4 G0S7S7 G0SEG4 G0SBU2 G0SFY0 G0RY38 G0S0Z5 G0S066 G0S5N3 G0RYD8 G0S1V3 G0S4Q2	2.55174	No
GDP	QGWNDRXFNXRZMB-UHFFFAOYSA-N	InChI=1S/C10H15N5O11P2/c11-10-13-7-4(8(18)14-10)12-2-15(7)9-6(17)5(16)3(25-9)1-24-28(22,23)26-27(19,20)21/h2-3,5-6,9,16-17H,1H2,(H,22,23)(H2,19,20,21)(H3,11,13,14,18)	G0SEI1 G0S6J7 G0S4Z9 G0SEG9 G0SBZ6 G0S079 G0SFL0 G0RZ88 G0SGP3 G0SHI0 G0SAV4 G0S7T8 G0S9U0 G0RY45 G0RYF9 G0S379 G0RZM9 G0SFK8 G0RY43 G0S084 G0S1S4 G0S8C4 G0S6I7 G0S1Z0 G0S4P8 G0SAJ9 G0S0D6 G0RXW1 G0S0E5 G0SCE2 G0SGG0 G0SBN1 G0SEI0 G0S992 G0SDS8 G0SI44 G0SHQ2 G0SGY1 G0SEG2 G0RZE9 G0S507 G0S1P9 G0SGH8 G0S9B5 G0S1R0 G0S6V4 G0SFC3 G0SGT6 G0SD68 G0SF00 G0SFN0 G0S428 G0S6B0 G0S0Z3 P0CU28 G0SHJ6 G0S8G4 …	2.54816	No
N6-(Delta2-Isopentenyl)-adenine	HYVABZIGRDEKCD-UHFFFAOYSA-N	InChI=1S/C10H13N5/c1-7(2)3-4-11-9-8-10(13-5-12-8)15-6-14-9/h3,5-6H,4H2,1-2H3,(H2,11,12,13,14,15)	G0SBF8 G0S867 G0S866 G0S3T0 G0SFN1 G0S3S6 G0SGZ3	2.51257	No
peptide: GF	JBCLFWXMTIKCCB-UHFFFAOYSA-N	InChI=1S/C11H14N2O3/c12-7-10(14)13-9(11(15)16)6-8-4-2-1-3-5-8/h1-5,9H,6-7,12H2,(H,13,14)(H,15,16)	G0S1E6 G0S1X1 G0S959	2.5118	-
Cyromazine	LVQDKIWDGQRHTE-UHFFFAOYSA-N	InChI=1S/C6H10N6/c7-4-10-5(8)12-6(11-4)9-3-1-2-3/h3H,1-2H2,(H5,7,8,9,10,11,12)	G0S6B2 G0SE17 G0S5K1 G0S8F3 G0SDJ1 G0S3M0 G0S1J2 G0SE45 G0RYU6 G0SFU6 G0SFM5 G0S570 G0SD22 G0SHG0 G0SH12 G0SBQ6 G0S8Y3 G0S9T7 G0S7V1 G0S614 G0S4L3 G0S7V2 G0RZD0 G0S078 G0S1H9 G0S0G9 G0SCV2 G0S8U5	2.50457	No
peptide: IT	DRCKHKZYDLJYFQ-UHFFFAOYSA-N	InChI=1S/C10H20N2O4/c1-4-5(2)7(11)9(14)12-8(6(3)13)10(15)16/h5-8,13H,4,11H2,1-3H3,(H,12,14)(H,15,16)	G0S8H3 G0RYP6 G0SCU5 G0RZX9 G0SAP2 G0RYD6 G0SHG5 G0S916	2.50425	-
Protoporphyrin IX	KSFOVUSSGSKXFI-UHFFFAOYSA-N	InChI=1S/C34H34N4O4/c1-7-21-17(3)25-13-26-19(5)23(9-11-33(39)40)31(37-26)16-32-24(10-12-34(41)42)20(6)28(38-32)15-30-22(8-2)18(4)27(36-30)14-29(21)35-25/h7-8,13-16,35,38H,1-2,9-12H2,3-6H3,(H,39,40)(H,41,42)	G0SBF8 G0S867 G0S866 G0S3T0 G0SFN1 G0S3S6 G0SGZ3	2.49041	No
peptide: RQQ	KBBKCNHWCDJPGN-UHFFFAOYSA-N	InChI=1S/C16H30N8O6/c17-8(2-1-7-22-16(20)21)13(27)23-9(3-5-11(18)25)14(28)24-10(15(29)30)4-6-12(19)26/h8-10H,1-7,17H2,(H2,18,25)(H2,19,26)(H,23,27)(H,24,28)(H,29,30)(H4,20,21,22)	G0RYX1	2.47299	-
peptide: FS	ROHDXJUFQVRDAV-UHFFFAOYSA-N	InChI=1S/C12H16N2O4/c13-9(6-8-4-2-1-3-5-8)11(16)14-10(7-15)12(17)18/h1-5,9-10,15H,6-7,13H2,(H,14,16)(H,17,18)	G0S613 G0SBU5 G0SCL4 G0S493 G0S7F9 G0SBR6 G0SA53 G0RZH3 G0S9T3	2.47291	-
peptide: GF	JBCLFWXMTIKCCB-UHFFFAOYSA-N	InChI=1S/C11H14N2O3/c12-7-10(14)13-9(11(15)16)6-8-4-2-1-3-5-8/h1-5,9H,6-7,12H2,(H,13,14)(H,15,16)	G0S8H3 G0RYP6 G0SCU5 G0RZX9 G0SAP2 G0RYD6 G0SHG5 G0S916	2.45498	-
peptide: QIT	ZNTDJIMJKNNSLR-UHFFFAOYSA-N	InChI=1S/C15H28N4O6/c1-4-7(2)11(14(23)19-12(8(3)20)15(24)25)18-13(22)9(16)5-6-10(17)21/h7-9,11-12,20H,4-6,16H2,1-3H3,(H2,17,21)(H,18,22)(H,19,23)(H,24,25)	G0S1V7 G0S5V3 G0SEX8 G0SHA3 G0S7H5 G0SBY8 G0SH15 G0RY65 G0S257 G0RY47 G0S3W7 G0S850 G0S6B8	2.45475	-
Protoporphyrin IX	KSFOVUSSGSKXFI-UHFFFAOYSA-N	InChI=1S/C34H34N4O4/c1-7-21-17(3)25-13-26-19(5)23(9-11-33(39)40)31(37-26)16-32-24(10-12-34(41)42)20(6)28(38-32)15-30-22(8-2)18(4)27(36-30)14-29(21)35-25/h7-8,13-16,35,38H,1-2,9-12H2,3-6H3,(H,39,40)(H,41,42)	G0SAX5	2.45176	No
5,7-Dihydroxyflavone	RTIXKCRFFJGDFG-UHFFFAOYSA-N	InChI=1S/C15H10O4/c16-10-6-11(17)15-12(18)8-13(19-14(15)7-10)9-4-2-1-3-5-9/h1-8,16-17H	G0SEI1 G0S6J7 G0S4Z9 G0SEG9 G0SBZ6 G0S079 G0SFL0 G0RZ88 G0SGP3 G0SHI0 G0SAV4 G0S7T8 G0S9U0 G0RY45 G0RYF9 G0S379 G0RZM9 G0SFK8 G0RY43 G0S084 G0S1S4 G0S8C4 G0S6I7 G0S1Z0 G0S4P8 G0SAJ9 G0S0D6 G0RXW1 G0S0E5 G0SCE2 G0SGG0 G0SBN1 G0SEI0 G0S992 G0SDS8 G0SI44 G0SHQ2 G0SGY1 G0SEG2 G0RZE9 G0S507 G0S1P9 G0SGH8 G0S9B5 G0S1R0 G0S6V4 G0SFC3 G0SGT6 G0SD68 G0SF00 G0SFN0 G0S428 G0S6B0 G0S0Z3 P0CU28 G0SHJ6 G0S8G4 …	2.44468	No
peptide: KN	JPNRPAJITHRXRH-UHFFFAOYSA-N	InChI=1S/C10H20N4O4/c11-4-2-1-3-6(12)9(16)14-7(10(17)18)5-8(13)15/h6-7H,1-5,11-12H2,(H2,13,15)(H,14,16)(H,17,18)	G0S3L5 G0RZF2 G0S6H6 G0S466 G0RY51 G0S533	2.44053	-
peptide: IL	JWBXCSQZLLIOCI-UHFFFAOYSA-N	InChI=1S/C12H24N2O3/c1-5-8(4)10(13)11(15)14-9(12(16)17)6-7(2)3/h7-10H,5-6,13H2,1-4H3,(H,14,15)(H,16,17)	G0SB45 G0S248 G0S246 G0SEX2 G0S8T8 G0SHQ5 G0S4A2 G0SAV6 G0S561 G0RZP5 G0SEA0 G0S1E7 G0S266 G0RYB3 G0S6V6	2.43875	-
Dronabinol	CYQFCXCEBYINGO-UHFFFAOYSA-N	InChI=1S/C21H30O2/c1-5-6-7-8-15-12-18(22)20-16-11-14(2)9-10-17(16)21(3,4)23-19(20)13-15/h11-13,16-17,22H,5-10H2,1-4H3	G0SCG2 G0S8V1 G0S9I3 G0S8Y6 G0SHZ9 G0SGV4 G0S2M8 G0S382 G0S6V5	2.43777	No
Erythrinasinate A	XEOWPOLWKNHXGL-UHFFFAOYSA-N	InChI=1S/C38H66O4/c1-3-4-5-6-7-8-9-10-11-12-13-14-15-16-17-18-19-20-21-22-23-24-25-26-27-28-33-42-38(40)32-30-35-29-31-37(41-2)36(39)34-35/h29-32,34,39H,3-28,33H2,1-2H3	G0SF92 G0S572 G0S0R8 G0RZ49	2.43383	No
peptide: AW	WUGMRIBZSVSJNP-UHFFFAOYSA-N	InChI=1S/C14H17N3O3/c1-8(15)13(18)17-12(14(19)20)6-9-7-16-11-5-3-2-4-10(9)11/h2-5,7-8,12,16H,6,15H2,1H3,(H,17,18)(H,19,20)	G0SAK6 G0SAP2 G0SFG3 G0RZI8 G0S0Y8 G0SHG5 G0S4P5	2.42862	-
N,N-dimethylethanolamine phosphate	BLHVJAAEHMLMOI-UHFFFAOYSA-N	InChI=1S/C4H12NO4P/c1-5(2)3-4-9-10(6,7)8/h3-4H2,1-2H3,(H2,6,7,8)	G0S0I6 G0SCH6 G0S832 G0S9I7 G0S215 G0SGD8 G0SG95 G0SA78 G0SHK3 G0SDB8 G0SBN9 G0RZL9 G0S6T5 G0SG51 G0S5S8 G0S5L1 G0S2U4 G0RZ99 G0S7X0 G0SDW0 G0S1H0 G0SGC2 G0SCS8 G0SF32 G0SE90 G0SEI5 G0S731 G0RYF6 G0S0B1 G0SF93 G0S3V7 G0SD05 G0S435 G0SE30 G0SGY2 G0S2E0 G0SCT7 G0SHQ0 G0SHE4 G0S7Z2 G0S5L0 G0S387 G0S872 G0RZL4 G0SBX1 G0RY83 G0SHX6 G0SFB5 G0SEW3 G0S0S6 G0S6C9 P0CT47 G0SCK6 G0RZ64 G0S273 G0RY94 G0S4H3 …	2.42645	No
peptide: RQQ	KBBKCNHWCDJPGN-UHFFFAOYSA-N	InChI=1S/C16H30N8O6/c17-8(2-1-7-22-16(20)21)13(27)23-9(3-5-11(18)25)14(28)24-10(15(29)30)4-6-12(19)26/h8-10H,1-7,17H2,(H2,18,25)(H2,19,26)(H,23,27)(H,24,28)(H,29,30)(H4,20,21,22)	G0S378	2.40742	-
peptide: VSI	PGQUDQYHWICSAB-UHFFFAOYSA-N	InChI=1S/C14H27N3O5/c1-5-8(4)11(14(21)22)17-12(19)9(6-18)16-13(20)10(15)7(2)3/h7-11,18H,5-6,15H2,1-4H3,(H,16,20)(H,17,19)(H,21,22)	G0S1V7 G0S5V3 G0SEX8 G0SHA3 G0S7H5 G0SBY8 G0SH15 G0RY65 G0S257 G0RY47 G0S3W7 G0S850 G0S6B8	2.40637	-
N2-acetyl-L-lysine	VEYYWZRYIYDQJM-UHFFFAOYSA-N	InChI=1S/C8H16N2O3/c1-6(11)10-7(8(12)13)4-2-3-5-9/h7H,2-5,9H2,1H3,(H,10,11)(H,12,13)	G0SF92 G0S572 G0S0R8 G0RZ49	2.4013	No
Inositol phosphate	INAPMGSXUVUWAF-UHFFFAOYSA-N	InChI=1S/C6H13O9P/c7-1-2(8)4(10)6(5(11)3(1)9)15-16(12,13)14/h1-11H,(H2,12,13,14)	G0SCG2 G0S8V1 G0S9I3 G0S8Y6 G0SHZ9 G0SGV4 G0S2M8 G0S382 G0S6V5	2.39924	No
peptide: FY	FSXRLASFHBWESK-UHFFFAOYSA-N	InChI=1S/C18H20N2O4/c19-15(10-12-4-2-1-3-5-12)17(22)20-16(18(23)24)11-13-6-8-14(21)9-7-13/h1-9,15-16,21H,10-11,19H2,(H,20,22)(H,23,24)	G0SAK6 G0SAP2 G0SFG3 G0RZI8 G0S0Y8 G0SHG5 G0S4P5	2.39915	-
Erythrinasinate A	XEOWPOLWKNHXGL-UHFFFAOYSA-N	InChI=1S/C38H66O4/c1-3-4-5-6-7-8-9-10-11-12-13-14-15-16-17-18-19-20-21-22-23-24-25-26-27-28-33-42-38(40)32-30-35-29-31-37(41-2)36(39)34-35/h29-32,34,39H,3-28,33H2,1-2H3	G0S0I6 G0SCH6 G0S832 G0S9I7 G0S215 G0SGD8 G0SG95 G0SA78 G0SHK3 G0SDB8 G0SBN9 G0RZL9 G0S6T5 G0SG51 G0S5S8 G0S5L1 G0S2U4 G0RZ99 G0S7X0 G0SDW0 G0S1H0 G0SGC2 G0SCS8 G0SF32 G0SE90 G0SEI5 G0S731 G0RYF6 G0S0B1 G0SF93 G0S3V7 G0SD05 G0S435 G0SE30 G0SGY2 G0S2E0 G0SCT7 G0SHQ0 G0SHE4 G0S7Z2 G0S5L0 G0S387 G0S872 G0RZL4 G0SBX1 G0RY83 G0SHX6 G0SFB5 G0SEW3 G0S0S6 G0S6C9 P0CT47 G0SCK6 G0RZ64 G0S273 G0RY94 G0S4H3 …	2.38678	No
N-acetyl-L-methionyl-L-phenylalanine	QYHDEGINTVLDFN-UHFFFAOYSA-N	InChI=1S/C16H22N2O4S/c1-11(19)17-13(8-9-23-2)15(20)18-14(16(21)22)10-12-6-4-3-5-7-12/h3-7,13-14H,8-10H2,1-2H3,(H,17,19)(H,18,20)(H,21,22)	G0SEX3 G0SE33 G0SC21 G0S755 G0S7F4 G0SCD1 G0S1P1 G0RZX8 G0S9A0 G0RZG4	2.36903	No
eicosasphinganine	UFMHYBVQZSPWSS-UHFFFAOYSA-N	InChI=1S/C20H43NO2/c1-2-3-4-5-6-7-8-9-10-11-12-13-14-15-16-17-20(23)19(21)18-22/h19-20,22-23H,2-18,21H2,1H3	G0SGW2	2.36462	No
Erythrinasinate A	XEOWPOLWKNHXGL-UHFFFAOYSA-N	InChI=1S/C38H66O4/c1-3-4-5-6-7-8-9-10-11-12-13-14-15-16-17-18-19-20-21-22-23-24-25-26-27-28-33-42-38(40)32-30-35-29-31-37(41-2)36(39)34-35/h29-32,34,39H,3-28,33H2,1-2H3	G0SGW2	2.36453	No
N6-(Delta2-Isopentenyl)-adenine	HYVABZIGRDEKCD-UHFFFAOYSA-N	InChI=1S/C10H13N5/c1-7(2)3-4-11-9-8-10(13-5-12-8)15-6-14-9/h3,5-6H,4H2,1-2H3,(H2,11,12,13,14,15)	G0S0I6 G0SCH6 G0S832 G0S9I7 G0S215 G0SGD8 G0SG95 G0SA78 G0SHK3 G0SDB8 G0SBN9 G0RZL9 G0S6T5 G0SG51 G0S5S8 G0S5L1 G0S2U4 G0RZ99 G0S7X0 G0SDW0 G0S1H0 G0SGC2 G0SCS8 G0SF32 G0SE90 G0SEI5 G0S731 G0RYF6 G0S0B1 G0SF93 G0S3V7 G0SD05 G0S435 G0SE30 G0SGY2 G0S2E0 G0SCT7 G0SHQ0 G0SHE4 G0S7Z2 G0S5L0 G0S387 G0S872 G0RZL4 G0SBX1 G0RY83 G0SHX6 G0SFB5 G0SEW3 G0S0S6 G0S6C9 P0CT47 G0SCK6 G0RZ64 G0S273 G0RY94 G0S4H3 …	2.3644	No
N-(11E-octadecenoyl)-sphing-4-enine	TZXPILCYVLWMNW-UHFFFAOYSA-N	InChI=1S/C36H69NO3/c1-3-5-7-9-11-13-15-17-18-20-22-24-26-28-30-32-36(40)37-34(33-38)35(39)31-29-27-25-23-21-19-16-14-12-10-8-6-4-2/h13,15,29,31,34-35,38-39H,3-12,14,16-28,30,32-33H2,1-2H3,(H,37,40)	G0SGW2	2.36219	No
peptide: AVE	YJHKTAMKPGFJCT-UHFFFAOYSA-N	InChI=1S/C13H23N3O6/c1-6(2)10(16-11(19)7(3)14)12(20)15-8(13(21)22)4-5-9(17)18/h6-8,10H,4-5,14H2,1-3H3,(H,15,20)(H,16,19)(H,17,18)(H,21,22)	G0SB60 G0SGY0 G0SC41 G0SB34 G0SBR1 G0S1L4 G0RZQ0 G0RY95 G0RYS1 G0S2A0 G0S8Z7 G0RZK0 G0S6F9 G0SC18 G0S0X7 G0SH60 G0S5K9 G0S065 G0RY12 G0SCN9 G0S283 G0S2R3	2.35917	-
N,N-dimethylethanolamine phosphate	BLHVJAAEHMLMOI-UHFFFAOYSA-N	InChI=1S/C4H12NO4P/c1-5(2)3-4-9-10(6,7)8/h3-4H2,1-2H3,(H2,6,7,8)	G0SB15 G0SCG2 G0S1C7 G0S8V1 G0S9I3 G0S8Y6	2.35407	No
peptide: QIT	ZNTDJIMJKNNSLR-UHFFFAOYSA-N	InChI=1S/C15H28N4O6/c1-4-7(2)11(14(23)19-12(8(3)20)15(24)25)18-13(22)9(16)5-6-10(17)21/h7-9,11-12,20H,4-6,16H2,1-3H3,(H2,17,21)(H,18,22)(H,19,23)(H,24,25)	G0S613 G0SBU5 G0SCL4 G0S493 G0S7F9 G0SBR6 G0SA53 G0RZH3 G0S9T3	2.35265	-
peptide: FY	FSXRLASFHBWESK-UHFFFAOYSA-N	InChI=1S/C18H20N2O4/c19-15(10-12-4-2-1-3-5-12)17(22)20-16(18(23)24)11-13-6-8-14(21)9-7-13/h1-9,15-16,21H,10-11,19H2,(H,20,22)(H,23,24)	G0SB45 G0S248 G0S246 G0SEX2 G0S8T8 G0SHQ5 G0S4A2 G0SAV6 G0S561 G0RZP5 G0SEA0 G0S1E7 G0S266 G0RYB3 G0S6V6	2.34522	-
sphinganine	OTKJDMGTUTTYMP-UHFFFAOYSA-N	InChI=1S/C18H39NO2/c1-2-3-4-5-6-7-8-9-10-11-12-13-14-15-18(21)17(19)16-20/h17-18,20-21H,2-16,19H2,1H3	G0SA84	2.34195	No
peptide: PAE	IWNOFCGBMSFTBC-UHFFFAOYSA-N	InChI=1S/C13H21N3O6/c1-7(15-12(20)8-3-2-6-14-8)11(19)16-9(13(21)22)4-5-10(17)18/h7-9,14H,2-6H2,1H3,(H,15,20)(H,16,19)(H,17,18)(H,21,22)	G0SEU9 G0SBN3 G0S1K1 G0SD84 G0SBS7 G0RXR3 G0S7I0 G0S0J7 G0SEK9 G0SHF6 G0S8E5 G0SEJ0 G0SG52 G0RZP8	2.33609	-
peptide: FS	ROHDXJUFQVRDAV-UHFFFAOYSA-N	InChI=1S/C12H16N2O4/c13-9(6-8-4-2-1-3-5-8)11(16)14-10(7-15)12(17)18/h1-5,9-10,15H,6-7,13H2,(H,14,16)(H,17,18)	G0S1V7 G0S5V3 G0SEX8 G0SHA3 G0S7H5 G0SBY8 G0SH15 G0RY65 G0S257 G0RY47 G0S3W7 G0S850 G0S6B8	2.33434	-
Protoporphyrin IX	KSFOVUSSGSKXFI-UHFFFAOYSA-N	InChI=1S/C34H34N4O4/c1-7-21-17(3)25-13-26-19(5)23(9-11-33(39)40)31(37-26)16-32-24(10-12-34(41)42)20(6)28(38-32)15-30-22(8-2)18(4)27(36-30)14-29(21)35-25/h7-8,13-16,35,38H,1-2,9-12H2,3-6H3,(H,39,40)(H,41,42)	G0S9J4 G0S0Q8 G0RYH6 G0S4X1 G0S2F2 G0SF07 G0SHB8 G0SCW0 G0SFJ7 G0SHT0 G0SCB8	2.33235	No
Protoporphyrin IX	KSFOVUSSGSKXFI-UHFFFAOYSA-N	InChI=1S/C34H34N4O4/c1-7-21-17(3)25-13-26-19(5)23(9-11-33(39)40)31(37-26)16-32-24(10-12-34(41)42)20(6)28(38-32)15-30-22(8-2)18(4)27(36-30)14-29(21)35-25/h7-8,13-16,35,38H,1-2,9-12H2,3-6H3,(H,39,40)(H,41,42)	G0S0I6 G0SCH6 G0S832 G0S9I7 G0S215 G0SGD8 G0SG95 G0SA78 G0SHK3 G0SDB8 G0SBN9 G0RZL9 G0S6T5 G0SG51 G0S5S8 G0S5L1 G0S2U4 G0RZ99 G0S7X0 G0SDW0 G0S1H0 G0SGC2 G0SCS8 G0SF32 G0SE90 G0SEI5 G0S731 G0RYF6 G0S0B1 G0SF93 G0S3V7 G0SD05 G0S435 G0SE30 G0SGY2 G0S2E0 G0SCT7 G0SHQ0 G0SHE4 G0S7Z2 G0S5L0 G0S387 G0S872 G0RZL4 G0SBX1 G0RY83 G0SHX6 G0SFB5 G0SEW3 G0S0S6 G0S6C9 P0CT47 G0SCK6 G0RZ64 G0S273 G0RY94 G0S4H3 …	2.32558	No
Dronabinol	CYQFCXCEBYINGO-UHFFFAOYSA-N	InChI=1S/C21H30O2/c1-5-6-7-8-15-12-18(22)20-16-11-14(2)9-10-17(16)21(3,4)23-19(20)13-15/h11-13,16-17,22H,5-10H2,1-4H3	G0SB15 G0SCG2 G0S1C7 G0S8V1 G0S9I3 G0S8Y6	2.31227	No
peptide: SL	NFDYGNFETJVMSE-UHFFFAOYSA-N	InChI=1S/C9H18N2O4/c1-5(2)3-7(9(14)15)11-8(13)6(10)4-12/h5-7,12H,3-4,10H2,1-2H3,(H,11,13)(H,14,15)	G0SAK6 G0SAP2 G0SFG3 G0RZI8 G0S0Y8 G0SHG5 G0S4P5	2.31184	-
eicosasphinganine	UFMHYBVQZSPWSS-UHFFFAOYSA-N	InChI=1S/C20H43NO2/c1-2-3-4-5-6-7-8-9-10-11-12-13-14-15-16-17-20(23)19(21)18-22/h19-20,22-23H,2-18,21H2,1H3	G0SHJ0 G0SH37 G0RYQ1 G0SA73 G0S537 G0S8M4 G0S7J1	2.30341	No
Protoporphyrin IX	KSFOVUSSGSKXFI-UHFFFAOYSA-N	InChI=1S/C34H34N4O4/c1-7-21-17(3)25-13-26-19(5)23(9-11-33(39)40)31(37-26)16-32-24(10-12-34(41)42)20(6)28(38-32)15-30-22(8-2)18(4)27(36-30)14-29(21)35-25/h7-8,13-16,35,38H,1-2,9-12H2,3-6H3,(H,39,40)(H,41,42)	G0S8X5 G0SF87 G0S0H7 G0S562 G0RZM8 G0SH06 G0S8A6 G0S189 G0S2N1 G0RY84 G0S700 G0SEW7 G0RZD6 G0S4I7 G0S0C8 G0S6S4 G0S7S7 G0SEG4 G0SBU2 G0SFY0 G0RY38 G0S0Z5 G0S066 G0S5N3 G0RYD8 G0S1V3 G0S4Q2	2.29827	No
4-hydroxysphinganine	AERBNCYCJBRYDG-UHFFFAOYSA-N	InChI=1S/C18H39NO3/c1-2-3-4-5-6-7-8-9-10-11-12-13-14-17(21)18(22)16(19)15-20/h16-18,20-22H,2-15,19H2,1H3	G0SA84	2.2947	No
Thiopc	YDSCLGYBUIDZNF-UHFFFAOYSA-N	InChI=1S/C44H82NO6PS/c1-6-8-10-12-14-16-18-20-22-23-24-25-27-29-31-33-35-37-44(46)53-43(42-51-52(47,48)50-40-38-45(3,4)5)41-49-39-36-34-32-30-28-26-21-19-17-15-13-11-9-7-2/h14,16,20,22,24-25,29,31,43H,6-13,15,17-19,21,23,26-28,30,32-42H2,1-5H3	G0SCG2 G0S8V1 G0S9I3 G0S8Y6 G0SHZ9 G0SGV4 G0S2M8 G0S382 G0S6V5	2.29192	No
TDP-alpha-D-glucose	PNFJZOCDYNFHQC-UHFFFAOYSA-N	InChI=1S/C16H26N2O17P2/c1-5-2-18(16(26)17-13(5)25)14-11(23)9(21)7(32-14)4-31-36(27,28)35-37(29,30)34-15-12(24)10(22)8(20)6(3-19)33-15/h2,6-12,14-15,19-24H,3-4H2,1H3,(H,27,28)(H,29,30)(H,17,25,26)	G0S9J4 G0S0Q8 G0RYH6 G0S4X1 G0S2F2 G0SF07 G0SHB8 G0SCW0 G0SFJ7 G0SHT0 G0SCB8	2.2884	No
N2-acetyl-L-lysine	VEYYWZRYIYDQJM-UHFFFAOYSA-N	InChI=1S/C8H16N2O3/c1-6(11)10-7(8(12)13)4-2-3-5-9/h7H,2-5,9H2,1H3,(H,10,11)(H,12,13)	G0S3T4	2.28451	No
4-hydroxysphinganine	AERBNCYCJBRYDG-UHFFFAOYSA-N	InChI=1S/C18H39NO3/c1-2-3-4-5-6-7-8-9-10-11-12-13-14-17(21)18(22)16(19)15-20/h16-18,20-22H,2-15,19H2,1H3	G0SEI1 G0S6J7 G0S4Z9 G0SEG9 G0SBZ6 G0S079 G0SFL0 G0RZ88 G0SGP3 G0SHI0 G0SAV4 G0S7T8 G0S9U0 G0RY45 G0RYF9 G0S379 G0RZM9 G0SFK8 G0RY43 G0S084 G0S1S4 G0S8C4 G0S6I7 G0S1Z0 G0S4P8 G0SAJ9 G0S0D6 G0RXW1 G0S0E5 G0SCE2 G0SGG0 G0SBN1 G0SEI0 G0S992 G0SDS8 G0SI44 G0SHQ2 G0SGY1 G0SEG2 G0RZE9 G0S507 G0S1P9 G0SGH8 G0S9B5 G0S1R0 G0S6V4 G0SFC3 G0SGT6 G0SD68 G0SF00 G0SFN0 G0S428 G0S6B0 G0S0Z3 P0CU28 G0SHJ6 G0S8G4 …	2.28225	No
N2-acetyl-L-lysine	VEYYWZRYIYDQJM-UHFFFAOYSA-N	InChI=1S/C8H16N2O3/c1-6(11)10-7(8(12)13)4-2-3-5-9/h7H,2-5,9H2,1H3,(H,10,11)(H,12,13)	G0SET4 G0SER9 G0S0E7 G0SAK3 G0SGQ6 G0RY68 G0S450 G0S9A7 G0S0Q8 G0SA56 G0S8H1 G0SE91 G0S4T0	2.27946	No
AMP	UDMBCSSLTHHNCD-UHFFFAOYSA-N	InChI=1S/C10H14N5O7P/c11-8-5-9(13-2-12-8)15(3-14-5)10-7(17)6(16)4(22-10)1-21-23(18,19)20/h2-4,6-7,10,16-17H,1H2,(H2,11,12,13)(H2,18,19,20)	G0SGX0 G0S136 G0SAU1	2.27474	No
sphinganine	OTKJDMGTUTTYMP-UHFFFAOYSA-N	InChI=1S/C18H39NO2/c1-2-3-4-5-6-7-8-9-10-11-12-13-14-15-18(21)17(19)16-20/h17-18,20-21H,2-16,19H2,1H3	G0S0I6 G0SCH6 G0S832 G0S9I7 G0S215 G0SGD8 G0SG95 G0SA78 G0SHK3 G0SDB8 G0SBN9 G0RZL9 G0S6T5 G0SG51 G0S5S8 G0S5L1 G0S2U4 G0RZ99 G0S7X0 G0SDW0 G0S1H0 G0SGC2 G0SCS8 G0SF32 G0SE90 G0SEI5 G0S731 G0RYF6 G0S0B1 G0SF93 G0S3V7 G0SD05 G0S435 G0SE30 G0SGY2 G0S2E0 G0SCT7 G0SHQ0 G0SHE4 G0S7Z2 G0S5L0 G0S387 G0S872 G0RZL4 G0SBX1 G0RY83 G0SHX6 G0SFB5 G0SEW3 G0S0S6 G0S6C9 P0CT47 G0SCK6 G0RZ64 G0S273 G0RY94 G0S4H3 …	2.27425	No
Inositol	CDAISMWEOUEBRE-UHFFFAOYSA-N	InChI=1S/C6H12O6/c7-1-2(8)4(10)6(12)5(11)3(1)9/h1-12H	G0SEI1 G0S6J7 G0S4Z9 G0SEG9 G0SBZ6 G0S079 G0SFL0 G0RZ88 G0SGP3 G0SHI0 G0SAV4 G0S7T8 G0S9U0 G0RY45 G0RYF9 G0S379 G0RZM9 G0SFK8 G0RY43 G0S084 G0S1S4 G0S8C4 G0S6I7 G0S1Z0 G0S4P8 G0SAJ9 G0S0D6 G0RXW1 G0S0E5 G0SCE2 G0SGG0 G0SBN1 G0SEI0 G0S992 G0SDS8 G0SI44 G0SHQ2 G0SGY1 G0SEG2 G0RZE9 G0S507 G0S1P9 G0SGH8 G0S9B5 G0S1R0 G0S6V4 G0SFC3 G0SGT6 G0SD68 G0SF00 G0SFN0 G0S428 G0S6B0 G0S0Z3 P0CU28 G0SHJ6 G0S8G4 …	2.27078	No
peptide: GF	JBCLFWXMTIKCCB-UHFFFAOYSA-N	InChI=1S/C11H14N2O3/c12-7-10(14)13-9(11(15)16)6-8-4-2-1-3-5-8/h1-5,9H,6-7,12H2,(H,13,14)(H,15,16)	G0SC91	2.27011	-
UDP-N-acetyl-Î±-D-glucosamine	LFTYTUAZOPRMMI-UHFFFAOYSA-N	InChI=1S/C17H27N3O17P2/c1-6(22)18-10-13(26)11(24)7(4-21)35-16(10)36-39(31,32)37-38(29,30)33-5-8-12(25)14(27)15(34-8)20-3-2-9(23)19-17(20)28/h2-3,7-8,10-16,21,24-27H,4-5H2,1H3,(H,18,22)(H,29,30)(H,31,32)(H,19,23,28)	G0SCG2 G0S8V1 G0S9I3 G0S8Y6 G0SHZ9 G0SGV4 G0S2M8 G0S382 G0S6V5	2.26847	No
peptide: VSI	PGQUDQYHWICSAB-UHFFFAOYSA-N	InChI=1S/C14H27N3O5/c1-5-8(4)11(14(21)22)17-12(19)9(6-18)16-13(20)10(15)7(2)3/h7-11,18H,5-6,15H2,1-4H3,(H,16,20)(H,17,19)(H,21,22)	G0SAK6 G0SAP2 G0SFG3 G0RZI8 G0S0Y8 G0SHG5 G0S4P5	2.26828	-
peptide: GF	JBCLFWXMTIKCCB-UHFFFAOYSA-N	InChI=1S/C11H14N2O3/c12-7-10(14)13-9(11(15)16)6-8-4-2-1-3-5-8/h1-5,9H,6-7,12H2,(H,13,14)(H,15,16)	G0SB45 G0S248 G0S246 G0SEX2 G0S8T8 G0SHQ5 G0S4A2 G0SAV6 G0S561 G0RZP5 G0SEA0 G0S1E7 G0S266 G0RYB3 G0S6V6	2.26708	-
peptide: VPL	NHXZRXLFOBFMDM-UHFFFAOYSA-N	InChI=1S/C16H29N3O4/c1-9(2)8-11(16(22)23)18-14(20)12-6-5-7-19(12)15(21)13(17)10(3)4/h9-13H,5-8,17H2,1-4H3,(H,18,20)(H,22,23)	G0S613 G0SBU5 G0SCL4 G0S493 G0S7F9 G0SBR6 G0SA53 G0RZH3 G0S9T3	2.25971	-
N6-(Delta2-Isopentenyl)-adenine	HYVABZIGRDEKCD-UHFFFAOYSA-N	InChI=1S/C10H13N5/c1-7(2)3-4-11-9-8-10(13-5-12-8)15-6-14-9/h3,5-6H,4H2,1-2H3,(H2,11,12,13,14,15)	G0S8X5 G0SF87 G0S0H7 G0S562 G0RZM8 G0SH06 G0S8A6 G0S189 G0S2N1 G0RY84 G0S700 G0SEW7 G0RZD6 G0S4I7 G0S0C8 G0S6S4 G0S7S7 G0SEG4 G0SBU2 G0SFY0 G0RY38 G0S0Z5 G0S066 G0S5N3 G0RYD8 G0S1V3 G0S4Q2	2.25892	No
peptide: LSI	MVHXGBZUJLWZOH-UHFFFAOYSA-N	InChI=1S/C15H29N3O5/c1-5-9(4)12(15(22)23)18-14(21)11(7-19)17-13(20)10(16)6-8(2)3/h8-12,19H,5-7,16H2,1-4H3,(H,17,20)(H,18,21)(H,22,23)	G0SEU9 G0SBN3 G0S1K1 G0SD84 G0SBS7 G0RXR3 G0S7I0 G0S0J7 G0SEK9 G0SHF6 G0S8E5 G0SEJ0 G0SG52 G0RZP8	2.25782	-
peptide: AVYG	DJIQWIPDLFOFPY-UHFFFAOYSA-N	InChI=1S/C19H28N4O6/c1-10(2)16(23-17(27)11(3)20)19(29)22-14(18(28)21-9-15(25)26)8-12-4-6-13(24)7-5-12/h4-7,10-11,14,16,24H,8-9,20H2,1-3H3,(H,21,28)(H,22,29)(H,23,27)(H,25,26)	G0S1E6 G0S1X1 G0S959	2.2289	-
peptide: GF	JBCLFWXMTIKCCB-UHFFFAOYSA-N	InChI=1S/C11H14N2O3/c12-7-10(14)13-9(11(15)16)6-8-4-2-1-3-5-8/h1-5,9H,6-7,12H2,(H,13,14)(H,15,16)	G0S613 G0SBU5 G0SCL4 G0S493 G0S7F9 G0SBR6 G0SA53 G0RZH3 G0S9T3	2.22814	-
AMP	UDMBCSSLTHHNCD-UHFFFAOYSA-N	InChI=1S/C10H14N5O7P/c11-8-5-9(13-2-12-8)15(3-14-5)10-7(17)6(16)4(22-10)1-21-23(18,19)20/h2-4,6-7,10,16-17H,1H2,(H2,11,12,13)(H2,18,19,20)	G0S9J9	2.22711	Yes
Inositol phosphate	INAPMGSXUVUWAF-UHFFFAOYSA-N	InChI=1S/C6H13O9P/c7-1-2(8)4(10)6(5(11)3(1)9)15-16(12,13)14/h1-11H,(H2,12,13,14)	G0SF92 G0S572 G0S0R8 G0RZ49	2.22605	No
UDP-N-acetyl-Î±-D-glucosamine	LFTYTUAZOPRMMI-UHFFFAOYSA-N	InChI=1S/C17H27N3O17P2/c1-6(22)18-10-13(26)11(24)7(4-21)35-16(10)36-39(31,32)37-38(29,30)33-5-8-12(25)14(27)15(34-8)20-3-2-9(23)19-17(20)28/h2-3,7-8,10-16,21,24-27H,4-5H2,1H3,(H,18,22)(H,29,30)(H,31,32)(H,19,23,28)	G0SGR6 G0S7X8 G0S1F6 G0SD09 G0SA67 G0S0K2 G0RXZ8	2.22414	No
eicosasphinganine	UFMHYBVQZSPWSS-UHFFFAOYSA-N	InChI=1S/C20H43NO2/c1-2-3-4-5-6-7-8-9-10-11-12-13-14-15-16-17-20(23)19(21)18-22/h19-20,22-23H,2-18,21H2,1H3	G0S8X5 G0SF87 G0S0H7 G0S562 G0RZM8 G0SH06 G0S8A6 G0S189 G0S2N1 G0RY84 G0S700 G0SEW7 G0RZD6 G0S4I7 G0S0C8 G0S6S4 G0S7S7 G0SEG4 G0SBU2 G0SFY0 G0RY38 G0S0Z5 G0S066 G0S5N3 G0RYD8 G0S1V3 G0S4Q2	2.21985	No
Ketoprofen	DKYWVDODHFEZIM-UHFFFAOYSA-N	InChI=1S/C16H14O3/c1-11(16(18)19)13-8-5-9-14(10-13)15(17)12-6-3-2-4-7-12/h2-11H,1H3,(H,18,19)	G0SEI1 G0S6J7 G0S4Z9 G0SEG9 G0SBZ6 G0S079 G0SFL0 G0RZ88 G0SGP3 G0SHI0 G0SAV4 G0S7T8 G0S9U0 G0RY45 G0RYF9 G0S379 G0RZM9 G0SFK8 G0RY43 G0S084 G0S1S4 G0S8C4 G0S6I7 G0S1Z0 G0S4P8 G0SAJ9 G0S0D6 G0RXW1 G0S0E5 G0SCE2 G0SGG0 G0SBN1 G0SEI0 G0S992 G0SDS8 G0SI44 G0SHQ2 G0SGY1 G0SEG2 G0RZE9 G0S507 G0S1P9 G0SGH8 G0S9B5 G0S1R0 G0S6V4 G0SFC3 G0SGT6 G0SD68 G0SF00 G0SFN0 G0S428 G0S6B0 G0S0Z3 P0CU28 G0SHJ6 G0S8G4 …	2.20286	No
peptide: SV	ILVGMCVCQBJPSH-UHFFFAOYSA-N	InChI=1S/C8H16N2O4/c1-4(2)6(8(13)14)10-7(12)5(9)3-11/h4-6,11H,3,9H2,1-2H3,(H,10,12)(H,13,14)	G0S1E6 G0S1X1 G0S959	2.20215	-
Biotin	YBJHBAHKTGYVGT-UHFFFAOYSA-N	InChI=1S/C10H16N2O3S/c13-8(14)4-2-1-3-7-9-6(5-16-7)11-10(15)12-9/h6-7,9H,1-5H2,(H,13,14)(H2,11,12,15)	G0S2N6	2.20089	No
N6-(Delta2-Isopentenyl)-adenine	HYVABZIGRDEKCD-UHFFFAOYSA-N	InChI=1S/C10H13N5/c1-7(2)3-4-11-9-8-10(13-5-12-8)15-6-14-9/h3,5-6H,4H2,1-2H3,(H2,11,12,13,14,15)	G0SAY2 G0RYR6 G0SAY1 G0RZH6 G0SBX6 G0RZH5	2.19204	No
N-(11E-octadecenoyl)-sphing-4-enine	TZXPILCYVLWMNW-UHFFFAOYSA-N	InChI=1S/C36H69NO3/c1-3-5-7-9-11-13-15-17-18-20-22-24-26-28-30-32-36(40)37-34(33-38)35(39)31-29-27-25-23-21-19-16-14-12-10-8-6-4-2/h13,15,29,31,34-35,38-39H,3-12,14,16-28,30,32-33H2,1-2H3,(H,37,40)	G0S0I6 G0SCH6 G0S832 G0S9I7 G0S215 G0SGD8 G0SG95 G0SA78 G0SHK3 G0SDB8 G0SBN9 G0RZL9 G0S6T5 G0SG51 G0S5S8 G0S5L1 G0S2U4 G0RZ99 G0S7X0 G0SDW0 G0S1H0 G0SGC2 G0SCS8 G0SF32 G0SE90 G0SEI5 G0S731 G0RYF6 G0S0B1 G0SF93 G0S3V7 G0SD05 G0S435 G0SE30 G0SGY2 G0S2E0 G0SCT7 G0SHQ0 G0SHE4 G0S7Z2 G0S5L0 G0S387 G0S872 G0RZL4 G0SBX1 G0RY83 G0SHX6 G0SFB5 G0SEW3 G0S0S6 G0S6C9 P0CT47 G0SCK6 G0RZ64 G0S273 G0RY94 G0S4H3 …	2.18904	No
AMP	UDMBCSSLTHHNCD-UHFFFAOYSA-N	InChI=1S/C10H14N5O7P/c11-8-5-9(13-2-12-8)15(3-14-5)10-7(17)6(16)4(22-10)1-21-23(18,19)20/h2-4,6-7,10,16-17H,1H2,(H2,11,12,13)(H2,18,19,20)	G0RYL1	2.17808	Yes
peptide: FY	FSXRLASFHBWESK-UHFFFAOYSA-N	InChI=1S/C18H20N2O4/c19-15(10-12-4-2-1-3-5-12)17(22)20-16(18(23)24)11-13-6-8-14(21)9-7-13/h1-9,15-16,21H,10-11,19H2,(H,20,22)(H,23,24)	G0S899	2.17261	-
Thiopc	YDSCLGYBUIDZNF-UHFFFAOYSA-N	InChI=1S/C44H82NO6PS/c1-6-8-10-12-14-16-18-20-22-23-24-25-27-29-31-33-35-37-44(46)53-43(42-51-52(47,48)50-40-38-45(3,4)5)41-49-39-36-34-32-30-28-26-21-19-17-15-13-11-9-7-2/h14,16,20,22,24-25,29,31,43H,6-13,15,17-19,21,23,26-28,30,32-42H2,1-5H3	G0SB15 G0SCG2 G0S1C7 G0S8V1 G0S9I3 G0S8Y6	2.16982	No
peptide: IL	JWBXCSQZLLIOCI-UHFFFAOYSA-N	InChI=1S/C12H24N2O3/c1-5-8(4)10(13)11(15)14-9(12(16)17)6-7(2)3/h7-10H,5-6,13H2,1-4H3,(H,14,15)(H,16,17)	G0SAK6 G0SAP2 G0SFG3 G0RZI8 G0S0Y8 G0SHG5 G0S4P5	2.16231	-
peptide: IT	DRCKHKZYDLJYFQ-UHFFFAOYSA-N	InChI=1S/C10H20N2O4/c1-4-5(2)7(11)9(14)12-8(6(3)13)10(15)16/h5-8,13H,4,11H2,1-3H3,(H,12,14)(H,15,16)	G0S1E6 G0S1X1 G0S959	2.1492	-
peptide: VV	KRNYOVHEKOBTEF-UHFFFAOYSA-N	InChI=1S/C10H20N2O3/c1-5(2)7(11)9(13)12-8(6(3)4)10(14)15/h5-8H,11H2,1-4H3,(H,12,13)(H,14,15)	G0SEU9 G0SBN3 G0S1K1 G0SD84 G0SBS7 G0RXR3 G0S7I0 G0S0J7 G0SEK9 G0SHF6 G0S8E5 G0SEJ0 G0SG52 G0RZP8	2.14336	-
UDP-N-acetyl-Î±-D-glucosamine	LFTYTUAZOPRMMI-UHFFFAOYSA-N	InChI=1S/C17H27N3O17P2/c1-6(22)18-10-13(26)11(24)7(4-21)35-16(10)36-39(31,32)37-38(29,30)33-5-8-12(25)14(27)15(34-8)20-3-2-9(23)19-17(20)28/h2-3,7-8,10-16,21,24-27H,4-5H2,1H3,(H,18,22)(H,29,30)(H,31,32)(H,19,23,28)	G0SEI1 G0S6J7 G0S4Z9 G0SEG9 G0SBZ6 G0S079 G0SFL0 G0RZ88 G0SGP3 G0SHI0 G0SAV4 G0S7T8 G0S9U0 G0RY45 G0RYF9 G0S379 G0RZM9 G0SFK8 G0RY43 G0S084 G0S1S4 G0S8C4 G0S6I7 G0S1Z0 G0S4P8 G0SAJ9 G0S0D6 G0RXW1 G0S0E5 G0SCE2 G0SGG0 G0SBN1 G0SEI0 G0S992 G0SDS8 G0SI44 G0SHQ2 G0SGY1 G0SEG2 G0RZE9 G0S507 G0S1P9 G0SGH8 G0S9B5 G0S1R0 G0S6V4 G0SFC3 G0SGT6 G0SD68 G0SF00 G0SFN0 G0S428 G0S6B0 G0S0Z3 P0CU28 G0SHJ6 G0S8G4 …	2.13842	No
peptide: SV	ILVGMCVCQBJPSH-UHFFFAOYSA-N	InChI=1S/C8H16N2O4/c1-4(2)6(8(13)14)10-7(12)5(9)3-11/h4-6,11H,3,9H2,1-2H3,(H,10,12)(H,13,14)	G0S8H3 G0RYP6 G0SCU5 G0RZX9 G0SAP2 G0RYD6 G0SHG5 G0S916	2.13763	-
peptide: IA	RCFDOSNHHZGBOY-UHFFFAOYSA-N	InChI=1S/C9H18N2O3/c1-4-5(2)7(10)8(12)11-6(3)9(13)14/h5-7H,4,10H2,1-3H3,(H,11,12)(H,13,14)	G0SC49	2.13715	-
N-acetyl-L-methionyl-L-phenylalanine	QYHDEGINTVLDFN-UHFFFAOYSA-N	InChI=1S/C16H22N2O4S/c1-11(19)17-13(8-9-23-2)15(20)18-14(16(21)22)10-12-6-4-3-5-7-12/h3-7,13-14H,8-10H2,1-2H3,(H,17,19)(H,18,20)(H,21,22)	G0S1X9	2.13136	No
peptide: PAE	IWNOFCGBMSFTBC-UHFFFAOYSA-N	InChI=1S/C13H21N3O6/c1-7(15-12(20)8-3-2-6-14-8)11(19)16-9(13(21)22)4-5-10(17)18/h7-9,14H,2-6H2,1H3,(H,15,20)(H,16,19)(H,17,18)(H,21,22)	G0S1E6 G0S1X1 G0S959	2.12442	-
Ketoprofen	DKYWVDODHFEZIM-UHFFFAOYSA-N	InChI=1S/C16H14O3/c1-11(16(18)19)13-8-5-9-14(10-13)15(17)12-6-3-2-4-7-12/h2-11H,1H3,(H,18,19)	G0S8X5 G0SF87 G0S0H7 G0S562 G0RZM8 G0SH06 G0S8A6 G0S189 G0S2N1 G0RY84 G0S700 G0SEW7 G0RZD6 G0S4I7 G0S0C8 G0S6S4 G0S7S7 G0SEG4 G0SBU2 G0SFY0 G0RY38 G0S0Z5 G0S066 G0S5N3 G0RYD8 G0S1V3 G0S4Q2	2.1228	No
peptide: GF	JBCLFWXMTIKCCB-UHFFFAOYSA-N	InChI=1S/C11H14N2O3/c12-7-10(14)13-9(11(15)16)6-8-4-2-1-3-5-8/h1-5,9H,6-7,12H2,(H,13,14)(H,15,16)	G0SAF6	2.12191	-
AMP	UDMBCSSLTHHNCD-UHFFFAOYSA-N	InChI=1S/C10H14N5O7P/c11-8-5-9(13-2-12-8)15(3-14-5)10-7(17)6(16)4(22-10)1-21-23(18,19)20/h2-4,6-7,10,16-17H,1H2,(H2,11,12,13)(H2,18,19,20)	G0SGT5	2.12015	Yes
N-(11E-octadecenoyl)-sphing-4-enine	TZXPILCYVLWMNW-UHFFFAOYSA-N	InChI=1S/C36H69NO3/c1-3-5-7-9-11-13-15-17-18-20-22-24-26-28-30-32-36(40)37-34(33-38)35(39)31-29-27-25-23-21-19-16-14-12-10-8-6-4-2/h13,15,29,31,34-35,38-39H,3-12,14,16-28,30,32-33H2,1-2H3,(H,37,40)	G0SEI1 G0S6J7 G0S4Z9 G0SEG9 G0SBZ6 G0S079 G0SFL0 G0RZ88 G0SGP3 G0SHI0 G0SAV4 G0S7T8 G0S9U0 G0RY45 G0RYF9 G0S379 G0RZM9 G0SFK8 G0RY43 G0S084 G0S1S4 G0S8C4 G0S6I7 G0S1Z0 G0S4P8 G0SAJ9 G0S0D6 G0RXW1 G0S0E5 G0SCE2 G0SGG0 G0SBN1 G0SEI0 G0S992 G0SDS8 G0SI44 G0SHQ2 G0SGY1 G0SEG2 G0RZE9 G0S507 G0S1P9 G0SGH8 G0S9B5 G0S1R0 G0S6V4 G0SFC3 G0SGT6 G0SD68 G0SF00 G0SFN0 G0S428 G0S6B0 G0S0Z3 P0CU28 G0SHJ6 G0S8G4 …	2.12013	No
N2-acetyl-L-lysine	VEYYWZRYIYDQJM-UHFFFAOYSA-N	InChI=1S/C8H16N2O3/c1-6(11)10-7(8(12)13)4-2-3-5-9/h7H,2-5,9H2,1H3,(H,10,11)(H,12,13)	G0SAY2 G0RYR6 G0SAY1 G0RZH6 G0SBX6 G0RZH5	2.10674	No
peptide: MLS	DBXMFHGGHMXYHY-UHFFFAOYSA-N	InChI=1S/C14H27N3O5S/c1-8(2)6-10(13(20)17-11(7-18)14(21)22)16-12(19)9(15)4-5-23-3/h8-11,18H,4-7,15H2,1-3H3,(H,16,19)(H,17,20)(H,21,22)	G0SF25 G0SA44 G0S655 G0S7S8 G0S604 G0SAB1 G0SGC6	2.10332	-
peptide: SV	ILVGMCVCQBJPSH-UHFFFAOYSA-N	InChI=1S/C8H16N2O4/c1-4(2)6(8(13)14)10-7(12)5(9)3-11/h4-6,11H,3,9H2,1-2H3,(H,10,12)(H,13,14)	G0S1V7 G0S5V3 G0SEX8 G0SHA3 G0S7H5 G0SBY8 G0SH15 G0RY65 G0S257 G0RY47 G0S3W7 G0S850 G0S6B8	2.09894	-
Erythrinasinate A	XEOWPOLWKNHXGL-UHFFFAOYSA-N	InChI=1S/C38H66O4/c1-3-4-5-6-7-8-9-10-11-12-13-14-15-16-17-18-19-20-21-22-23-24-25-26-27-28-33-42-38(40)32-30-35-29-31-37(41-2)36(39)34-35/h29-32,34,39H,3-28,33H2,1-2H3	G0RZN4	2.09562	No
peptide: AVYG	DJIQWIPDLFOFPY-UHFFFAOYSA-N	InChI=1S/C19H28N4O6/c1-10(2)16(23-17(27)11(3)20)19(29)22-14(18(28)21-9-15(25)26)8-12-4-6-13(24)7-5-12/h4-7,10-11,14,16,24H,8-9,20H2,1-3H3,(H,21,28)(H,22,29)(H,23,27)(H,25,26)	G0SC49	2.09496	-
S-Lactoylglutathione	VDYDCVUWILIYQF-UHFFFAOYSA-N	InChI=1S/C13H21N3O8S/c1-6(17)13(24)25-5-8(11(21)15-4-10(19)20)16-9(18)3-2-7(14)12(22)23/h6-8,17H,2-5,14H2,1H3,(H,15,21)(H,16,18)(H,19,20)(H,22,23)	G0S3X5 G0SHD6 G0SCG6 G0S2Y5 G0SFP1 G0S6A2 G0SAC8 G0SEB9 G0SCH4 G0S7R5 G0S7K2 G0S643 G0S2A9 G0RY29	2.08747	No
Inositol phosphate	INAPMGSXUVUWAF-UHFFFAOYSA-N	InChI=1S/C6H13O9P/c7-1-2(8)4(10)6(5(11)3(1)9)15-16(12,13)14/h1-11H,(H2,12,13,14)	G0SEI1 G0S6J7 G0S4Z9 G0SEG9 G0SBZ6 G0S079 G0SFL0 G0RZ88 G0SGP3 G0SHI0 G0SAV4 G0S7T8 G0S9U0 G0RY45 G0RYF9 G0S379 G0RZM9 G0SFK8 G0RY43 G0S084 G0S1S4 G0S8C4 G0S6I7 G0S1Z0 G0S4P8 G0SAJ9 G0S0D6 G0RXW1 G0S0E5 G0SCE2 G0SGG0 G0SBN1 G0SEI0 G0S992 G0SDS8 G0SI44 G0SHQ2 G0SGY1 G0SEG2 G0RZE9 G0S507 G0S1P9 G0SGH8 G0S9B5 G0S1R0 G0S6V4 G0SFC3 G0SGT6 G0SD68 G0SF00 G0SFN0 G0S428 G0S6B0 G0S0Z3 P0CU28 G0SHJ6 G0S8G4 …	2.08728	No
peptide: LSI	MVHXGBZUJLWZOH-UHFFFAOYSA-N	InChI=1S/C15H29N3O5/c1-5-9(4)12(15(22)23)18-14(21)11(7-19)17-13(20)10(16)6-8(2)3/h8-12,19H,5-7,16H2,1-4H3,(H,17,20)(H,18,21)(H,22,23)	G0S3X5 G0SHD6 G0SCG6 G0S2Y5 G0SFP1 G0S6A2 G0SAC8 G0SEB9 G0SCH4 G0S7R5 G0S7K2 G0S643 G0S2A9 G0RY29	2.08654	-
peptide: IL	JWBXCSQZLLIOCI-UHFFFAOYSA-N	InChI=1S/C12H24N2O3/c1-5-8(4)10(13)11(15)14-9(12(16)17)6-7(2)3/h7-10H,5-6,13H2,1-4H3,(H,14,15)(H,16,17)	G0S2N6	2.0828	-
peptide: IT	DRCKHKZYDLJYFQ-UHFFFAOYSA-N	InChI=1S/C10H20N2O4/c1-4-5(2)7(11)9(14)12-8(6(3)13)10(15)16/h5-8,13H,4,11H2,1-3H3,(H,12,14)(H,15,16)	G0SEU9 G0SBN3 G0S1K1 G0SD84 G0SBS7 G0RXR3 G0S7I0 G0S0J7 G0SEK9 G0SHF6 G0S8E5 G0SEJ0 G0SG52 G0RZP8	2.08012	-
Dronabinol	CYQFCXCEBYINGO-UHFFFAOYSA-N	InChI=1S/C21H30O2/c1-5-6-7-8-15-12-18(22)20-16-11-14(2)9-10-17(16)21(3,4)23-19(20)13-15/h11-13,16-17,22H,5-10H2,1-4H3	G0SET4 G0SER9 G0S0E7 G0SAK3 G0SGQ6 G0RY68 G0S450 G0S9A7 G0S0Q8 G0SA56 G0S8H1 G0SE91 G0S4T0	2.07085	No
N6-(Delta2-Isopentenyl)-adenine	HYVABZIGRDEKCD-UHFFFAOYSA-N	InChI=1S/C10H13N5/c1-7(2)3-4-11-9-8-10(13-5-12-8)15-6-14-9/h3,5-6H,4H2,1-2H3,(H2,11,12,13,14,15)	G0SB20 G0S8V2 G0S0D3 G0SAX9 G0SA92 G0RZ09	2.07054	No
Biotin	YBJHBAHKTGYVGT-UHFFFAOYSA-N	InChI=1S/C10H16N2O3S/c13-8(14)4-2-1-3-7-9-6(5-16-7)11-10(15)12-9/h6-7,9H,1-5H2,(H,13,14)(H2,11,12,15)	G0S8H3 G0RYP6 G0SCU5 G0RZX9 G0SAP2 G0RYD6 G0SHG5 G0S916	2.06925	No
peptide: IL	JWBXCSQZLLIOCI-UHFFFAOYSA-N	InChI=1S/C12H24N2O3/c1-5-8(4)10(13)11(15)14-9(12(16)17)6-7(2)3/h7-10H,5-6,13H2,1-4H3,(H,14,15)(H,16,17)	G0SAF6	2.06691	-
eicosasphinganine	UFMHYBVQZSPWSS-UHFFFAOYSA-N	InChI=1S/C20H43NO2/c1-2-3-4-5-6-7-8-9-10-11-12-13-14-15-16-17-20(23)19(21)18-22/h19-20,22-23H,2-18,21H2,1H3	G0SET4 G0SER9 G0S0E7 G0SAK3 G0SGQ6 G0RY68 G0S450 G0S9A7 G0S0Q8 G0SA56 G0S8H1 G0SE91 G0S4T0	2.06672	No
peptide: IT	DRCKHKZYDLJYFQ-UHFFFAOYSA-N	InChI=1S/C10H20N2O4/c1-4-5(2)7(11)9(14)12-8(6(3)13)10(15)16/h5-8,13H,4,11H2,1-3H3,(H,12,14)(H,15,16)	G0S3X5 G0SHD6 G0SCG6 G0S2Y5 G0SFP1 G0S6A2 G0SAC8 G0SEB9 G0SCH4 G0S7R5 G0S7K2 G0S643 G0S2A9 G0RY29	2.06595	-
peptide: RQQ	KBBKCNHWCDJPGN-UHFFFAOYSA-N	InChI=1S/C16H30N8O6/c17-8(2-1-7-22-16(20)21)13(27)23-9(3-5-11(18)25)14(28)24-10(15(29)30)4-6-12(19)26/h8-10H,1-7,17H2,(H2,18,25)(H2,19,26)(H,23,27)(H,24,28)(H,29,30)(H4,20,21,22)	G0S8H3 G0RYP6 G0SCU5 G0RZX9 G0SAP2 G0RYD6 G0SHG5 G0S916	2.06459	-
peptide: FY	FSXRLASFHBWESK-UHFFFAOYSA-N	InChI=1S/C18H20N2O4/c19-15(10-12-4-2-1-3-5-12)17(22)20-16(18(23)24)11-13-6-8-14(21)9-7-13/h1-9,15-16,21H,10-11,19H2,(H,20,22)(H,23,24)	G0SAF6	2.06404	-
Thiopc	YDSCLGYBUIDZNF-UHFFFAOYSA-N	InChI=1S/C44H82NO6PS/c1-6-8-10-12-14-16-18-20-22-23-24-25-27-29-31-33-35-37-44(46)53-43(42-51-52(47,48)50-40-38-45(3,4)5)41-49-39-36-34-32-30-28-26-21-19-17-15-13-11-9-7-2/h14,16,20,22,24-25,29,31,43H,6-13,15,17-19,21,23,26-28,30,32-42H2,1-5H3	G0S3X3 G0SHJ8 G0S4Q7 G0S9U8 G0RXR6 G0SHA4 G0RZJ9 G0S7H7	2.06033	No
GDP	QGWNDRXFNXRZMB-UHFFFAOYSA-N	InChI=1S/C10H15N5O11P2/c11-10-13-7-4(8(18)14-10)12-2-15(7)9-6(17)5(16)3(25-9)1-24-28(22,23)26-27(19,20)21/h2-3,5-6,9,16-17H,1H2,(H,22,23)(H2,19,20,21)(H3,11,13,14,18)	G0S8X5 G0SF87 G0S0H7 G0S562 G0RZM8 G0SH06 G0S8A6 G0S189 G0S2N1 G0RY84 G0S700 G0SEW7 G0RZD6 G0S4I7 G0S0C8 G0S6S4 G0S7S7 G0SEG4 G0SBU2 G0SFY0 G0RY38 G0S0Z5 G0S066 G0S5N3 G0RYD8 G0S1V3 G0S4Q2	2.05802	Yes
Dronabinol	CYQFCXCEBYINGO-UHFFFAOYSA-N	InChI=1S/C21H30O2/c1-5-6-7-8-15-12-18(22)20-16-11-14(2)9-10-17(16)21(3,4)23-19(20)13-15/h11-13,16-17,22H,5-10H2,1-4H3	G0SA84	2.05687	No
N2-acetyl-L-lysine	VEYYWZRYIYDQJM-UHFFFAOYSA-N	InChI=1S/C8H16N2O3/c1-6(11)10-7(8(12)13)4-2-3-5-9/h7H,2-5,9H2,1H3,(H,10,11)(H,12,13)	G0S8X5 G0SF87 G0S0H7 G0S562 G0RZM8 G0SH06 G0S8A6 G0S189 G0S2N1 G0RY84 G0S700 G0SEW7 G0RZD6 G0S4I7 G0S0C8 G0S6S4 G0S7S7 G0SEG4 G0SBU2 G0SFY0 G0RY38 G0S0Z5 G0S066 G0S5N3 G0RYD8 G0S1V3 G0S4Q2	2.05486	No
N-(11E-octadecenoyl)-sphing-4-enine	TZXPILCYVLWMNW-UHFFFAOYSA-N	InChI=1S/C36H69NO3/c1-3-5-7-9-11-13-15-17-18-20-22-24-26-28-30-32-36(40)37-34(33-38)35(39)31-29-27-25-23-21-19-16-14-12-10-8-6-4-2/h13,15,29,31,34-35,38-39H,3-12,14,16-28,30,32-33H2,1-2H3,(H,37,40)	G0S8X5 G0SF87 G0S0H7 G0S562 G0RZM8 G0SH06 G0S8A6 G0S189 G0S2N1 G0RY84 G0S700 G0SEW7 G0RZD6 G0S4I7 G0S0C8 G0S6S4 G0S7S7 G0SEG4 G0SBU2 G0SFY0 G0RY38 G0S0Z5 G0S066 G0S5N3 G0RYD8 G0S1V3 G0S4Q2	2.04931	No
peptide: FS	ROHDXJUFQVRDAV-UHFFFAOYSA-N	InChI=1S/C12H16N2O4/c13-9(6-8-4-2-1-3-5-8)11(16)14-10(7-15)12(17)18/h1-5,9-10,15H,6-7,13H2,(H,14,16)(H,17,18)	G0SHV9	2.04728	-
N6-(Delta2-Isopentenyl)-adenine	HYVABZIGRDEKCD-UHFFFAOYSA-N	InChI=1S/C10H13N5/c1-7(2)3-4-11-9-8-10(13-5-12-8)15-6-14-9/h3,5-6H,4H2,1-2H3,(H2,11,12,13,14,15)	G0SET4 G0SER9 G0S0E7 G0SAK3 G0SGQ6 G0RY68 G0S450 G0S9A7 G0S0Q8 G0SA56 G0S8H1 G0SE91 G0S4T0	2.0461	No
Ketoprofen	DKYWVDODHFEZIM-UHFFFAOYSA-N	InChI=1S/C16H14O3/c1-11(16(18)19)13-8-5-9-14(10-13)15(17)12-6-3-2-4-7-12/h2-11H,1H3,(H,18,19)	G0SB15 G0SCG2 G0S1C7 G0S8V1 G0S9I3 G0S8Y6	2.044	No
peptide: VSI	PGQUDQYHWICSAB-UHFFFAOYSA-N	InChI=1S/C14H27N3O5/c1-5-8(4)11(14(21)22)17-12(19)9(6-18)16-13(20)10(15)7(2)3/h7-11,18H,5-6,15H2,1-4H3,(H,16,20)(H,17,19)(H,21,22)	G0S613 G0SBU5 G0SCL4 G0S493 G0S7F9 G0SBR6 G0SA53 G0RZH3 G0S9T3	2.04181	-
4-hydroxysphinganine	AERBNCYCJBRYDG-UHFFFAOYSA-N	InChI=1S/C18H39NO3/c1-2-3-4-5-6-7-8-9-10-11-12-13-14-17(21)18(22)16(19)15-20/h16-18,20-22H,2-15,19H2,1H3	G0S0I6 G0SCH6 G0S832 G0S9I7 G0S215 G0SGD8 G0SG95 G0SA78 G0SHK3 G0SDB8 G0SBN9 G0RZL9 G0S6T5 G0SG51 G0S5S8 G0S5L1 G0S2U4 G0RZ99 G0S7X0 G0SDW0 G0S1H0 G0SGC2 G0SCS8 G0SF32 G0SE90 G0SEI5 G0S731 G0RYF6 G0S0B1 G0SF93 G0S3V7 G0SD05 G0S435 G0SE30 G0SGY2 G0S2E0 G0SCT7 G0SHQ0 G0SHE4 G0S7Z2 G0S5L0 G0S387 G0S872 G0RZL4 G0SBX1 G0RY83 G0SHX6 G0SFB5 G0SEW3 G0S0S6 G0S6C9 P0CT47 G0SCK6 G0RZ64 G0S273 G0RY94 G0S4H3 …	2.04181	No
peptide: QL	ARPVSMCNIDAQBO-UHFFFAOYSA-N	InChI=1S/C11H21N3O4/c1-6(2)5-8(11(17)18)14-10(16)7(12)3-4-9(13)15/h6-8H,3-5,12H2,1-2H3,(H2,13,15)(H,14,16)(H,17,18)	G0SHF2 G0SC54 G0S600 G0S503 G0SH65 G0S6W5 G0S3W8 G0S673 G0RYH8	2.04102	-
N-(11E-octadecenoyl)-sphing-4-enine	TZXPILCYVLWMNW-UHFFFAOYSA-N	InChI=1S/C36H69NO3/c1-3-5-7-9-11-13-15-17-18-20-22-24-26-28-30-32-36(40)37-34(33-38)35(39)31-29-27-25-23-21-19-16-14-12-10-8-6-4-2/h13,15,29,31,34-35,38-39H,3-12,14,16-28,30,32-33H2,1-2H3,(H,37,40)	G0SAX5	2.03969	No
Erythrinasinate A	XEOWPOLWKNHXGL-UHFFFAOYSA-N	InChI=1S/C38H66O4/c1-3-4-5-6-7-8-9-10-11-12-13-14-15-16-17-18-19-20-21-22-23-24-25-26-27-28-33-42-38(40)32-30-35-29-31-37(41-2)36(39)34-35/h29-32,34,39H,3-28,33H2,1-2H3	G0S9B7	2.03563	No
peptide: SV	ILVGMCVCQBJPSH-UHFFFAOYSA-N	InChI=1S/C8H16N2O4/c1-4(2)6(8(13)14)10-7(12)5(9)3-11/h4-6,11H,3,9H2,1-2H3,(H,10,12)(H,13,14)	G0SEU9 G0SBN3 G0S1K1 G0SD84 G0SBS7 G0RXR3 G0S7I0 G0S0J7 G0SEK9 G0SHF6 G0S8E5 G0SEJ0 G0SG52 G0RZP8	2.03208	-
S-Lactoylglutathione	VDYDCVUWILIYQF-UHFFFAOYSA-N	InChI=1S/C13H21N3O8S/c1-6(17)13(24)25-5-8(11(21)15-4-10(19)20)16-9(18)3-2-7(14)12(22)23/h6-8,17H,2-5,14H2,1H3,(H,15,21)(H,16,18)(H,19,20)(H,22,23)	G0SDH0 G0SD66 G0S874 G0RZP3 G0S6V1 G0S5D1 G0RZ03	2.02116	No
peptide: RQQ	KBBKCNHWCDJPGN-UHFFFAOYSA-N	InChI=1S/C16H30N8O6/c17-8(2-1-7-22-16(20)21)13(27)23-9(3-5-11(18)25)14(28)24-10(15(29)30)4-6-12(19)26/h8-10H,1-7,17H2,(H2,18,25)(H2,19,26)(H,23,27)(H,24,28)(H,29,30)(H4,20,21,22)	G0S062	2.00463	-
peptide: QL	ARPVSMCNIDAQBO-UHFFFAOYSA-N	InChI=1S/C11H21N3O4/c1-6(2)5-8(11(17)18)14-10(16)7(12)3-4-9(13)15/h6-8H,3-5,12H2,1-2H3,(H2,13,15)(H,14,16)(H,17,18)	G0SB45 G0S248 G0S246 G0SEX2 G0S8T8 G0SHQ5 G0S4A2 G0SAV6 G0S561 G0RZP5 G0SEA0 G0S1E7 G0S266 G0RYB3 G0S6V6	2.00338	-
peptide: PAE	IWNOFCGBMSFTBC-UHFFFAOYSA-N	InChI=1S/C13H21N3O6/c1-7(15-12(20)8-3-2-6-14-8)11(19)16-9(13(21)22)4-5-10(17)18/h7-9,14H,2-6H2,1H3,(H,15,20)(H,16,19)(H,17,18)(H,21,22)	G0RY44 G0S664 G0SC93 G0S2B2 G0SF90 G0SA81 G0S447	2.00277	-
peptide: VSI	PGQUDQYHWICSAB-UHFFFAOYSA-N	InChI=1S/C14H27N3O5/c1-5-8(4)11(14(21)22)17-12(19)9(6-18)16-13(20)10(15)7(2)3/h7-11,18H,5-6,15H2,1-4H3,(H,16,20)(H,17,19)(H,21,22)	G0SHV9	2.0027	-
peptide: FS	ROHDXJUFQVRDAV-UHFFFAOYSA-N	InChI=1S/C12H16N2O4/c13-9(6-8-4-2-1-3-5-8)11(16)14-10(7-15)12(17)18/h1-5,9-10,15H,6-7,13H2,(H,14,16)(H,17,18)	G0S1E6 G0S1X1 G0S959	2.00203	-
Inositol phosphate	INAPMGSXUVUWAF-UHFFFAOYSA-N	InChI=1S/C6H13O9P/c7-1-2(8)4(10)6(5(11)3(1)9)15-16(12,13)14/h1-11H,(H2,12,13,14)	G0RYR3 G0SDH1 G0SH20 G0SE80 G0S2I7 G0S1J3 G0SCI0 G0S5S4 G0S6M3 G0SHW7 G0S0C1 G0RYV6 G0S7U6	1.99979	No
sphinganine	OTKJDMGTUTTYMP-UHFFFAOYSA-N	InChI=1S/C18H39NO2/c1-2-3-4-5-6-7-8-9-10-11-12-13-14-15-18(21)17(19)16-20/h17-18,20-21H,2-16,19H2,1H3	G0SEI1 G0S6J7 G0S4Z9 G0SEG9 G0SBZ6 G0S079 G0SFL0 G0RZ88 G0SGP3 G0SHI0 G0SAV4 G0S7T8 G0S9U0 G0RY45 G0RYF9 G0S379 G0RZM9 G0SFK8 G0RY43 G0S084 G0S1S4 G0S8C4 G0S6I7 G0S1Z0 G0S4P8 G0SAJ9 G0S0D6 G0RXW1 G0S0E5 G0SCE2 G0SGG0 G0SBN1 G0SEI0 G0S992 G0SDS8 G0SI44 G0SHQ2 G0SGY1 G0SEG2 G0RZE9 G0S507 G0S1P9 G0SGH8 G0S9B5 G0S1R0 G0S6V4 G0SFC3 G0SGT6 G0SD68 G0SF00 G0SFN0 G0S428 G0S6B0 G0S0Z3 P0CU28 G0SHJ6 G0S8G4 …	1.99882	No
peptide: AW	WUGMRIBZSVSJNP-UHFFFAOYSA-N	InChI=1S/C14H17N3O3/c1-8(15)13(18)17-12(14(19)20)6-9-7-16-11-5-3-2-4-10(9)11/h2-5,7-8,12,16H,6,15H2,1H3,(H,17,18)(H,19,20)	G0SHV9	1.99582	-
peptide: GF	JBCLFWXMTIKCCB-UHFFFAOYSA-N	InChI=1S/C11H14N2O3/c12-7-10(14)13-9(11(15)16)6-8-4-2-1-3-5-8/h1-5,9H,6-7,12H2,(H,13,14)(H,15,16)	G0SEU9 G0SBN3 G0S1K1 G0SD84 G0SBS7 G0RXR3 G0S7I0 G0S0J7 G0SEK9 G0SHF6 G0S8E5 G0SEJ0 G0SG52 G0RZP8	1.99371	-
TDP-alpha-D-glucose	PNFJZOCDYNFHQC-UHFFFAOYSA-N	InChI=1S/C16H26N2O17P2/c1-5-2-18(16(26)17-13(5)25)14-11(23)9(21)7(32-14)4-31-36(27,28)35-37(29,30)34-15-12(24)10(22)8(20)6(3-19)33-15/h2,6-12,14-15,19-24H,3-4H2,1H3,(H,27,28)(H,29,30)(H,17,25,26)	G0S9B7	1.9896	No
peptide: LSI	MVHXGBZUJLWZOH-UHFFFAOYSA-N	InChI=1S/C15H29N3O5/c1-5-9(4)12(15(22)23)18-14(21)11(7-19)17-13(20)10(16)6-8(2)3/h8-12,19H,5-7,16H2,1-4H3,(H,17,20)(H,18,21)(H,22,23)	G0S1E6 G0S1X1 G0S959	1.98883	-
Protoporphyrin IX	KSFOVUSSGSKXFI-UHFFFAOYSA-N	InChI=1S/C34H34N4O4/c1-7-21-17(3)25-13-26-19(5)23(9-11-33(39)40)31(37-26)16-32-24(10-12-34(41)42)20(6)28(38-32)15-30-22(8-2)18(4)27(36-30)14-29(21)35-25/h7-8,13-16,35,38H,1-2,9-12H2,3-6H3,(H,39,40)(H,41,42)	G0SA84	1.98765	No
peptide: SL	NFDYGNFETJVMSE-UHFFFAOYSA-N	InChI=1S/C9H18N2O4/c1-5(2)3-7(9(14)15)11-8(13)6(10)4-12/h5-7,12H,3-4,10H2,1-2H3,(H,11,13)(H,14,15)	G0S613 G0SBU5 G0SCL4 G0S493 G0S7F9 G0SBR6 G0SA53 G0RZH3 G0S9T3	1.98606	-
peptide: IL	JWBXCSQZLLIOCI-UHFFFAOYSA-N	InChI=1S/C12H24N2O3/c1-5-8(4)10(13)11(15)14-9(12(16)17)6-7(2)3/h7-10H,5-6,13H2,1-4H3,(H,14,15)(H,16,17)	G0SG74	1.98248	-
peptide: IA	RCFDOSNHHZGBOY-UHFFFAOYSA-N	InChI=1S/C9H18N2O3/c1-4-5(2)7(10)8(12)11-6(3)9(13)14/h5-7H,4,10H2,1-3H3,(H,11,12)(H,13,14)	G0SEU9 G0SBN3 G0S1K1 G0SD84 G0SBS7 G0RXR3 G0S7I0 G0S0J7 G0SEK9 G0SHF6 G0S8E5 G0SEJ0 G0SG52 G0RZP8	1.98099	-
Protoporphyrin IX	KSFOVUSSGSKXFI-UHFFFAOYSA-N	InChI=1S/C34H34N4O4/c1-7-21-17(3)25-13-26-19(5)23(9-11-33(39)40)31(37-26)16-32-24(10-12-34(41)42)20(6)28(38-32)15-30-22(8-2)18(4)27(36-30)14-29(21)35-25/h7-8,13-16,35,38H,1-2,9-12H2,3-6H3,(H,39,40)(H,41,42)	G0RZN4	1.98065	No
N-(11E-octadecenoyl)-sphing-4-enine	TZXPILCYVLWMNW-UHFFFAOYSA-N	InChI=1S/C36H69NO3/c1-3-5-7-9-11-13-15-17-18-20-22-24-26-28-30-32-36(40)37-34(33-38)35(39)31-29-27-25-23-21-19-16-14-12-10-8-6-4-2/h13,15,29,31,34-35,38-39H,3-12,14,16-28,30,32-33H2,1-2H3,(H,37,40)	G0S6S9	1.97485	No
Dronabinol	CYQFCXCEBYINGO-UHFFFAOYSA-N	InChI=1S/C21H30O2/c1-5-6-7-8-15-12-18(22)20-16-11-14(2)9-10-17(16)21(3,4)23-19(20)13-15/h11-13,16-17,22H,5-10H2,1-4H3	G0SAX5	1.9702	No
N2-acetyl-L-lysine	VEYYWZRYIYDQJM-UHFFFAOYSA-N	InChI=1S/C8H16N2O3/c1-6(11)10-7(8(12)13)4-2-3-5-9/h7H,2-5,9H2,1H3,(H,10,11)(H,12,13)	G0S9J4 G0S0Q8 G0RYH6 G0S4X1 G0S2F2 G0SF07 G0SHB8 G0SCW0 G0SFJ7 G0SHT0 G0SCB8	1.96923	No
peptide: QL	ARPVSMCNIDAQBO-UHFFFAOYSA-N	InChI=1S/C11H21N3O4/c1-6(2)5-8(11(17)18)14-10(16)7(12)3-4-9(13)15/h6-8H,3-5,12H2,1-2H3,(H2,13,15)(H,14,16)(H,17,18)	G0SEU9 G0SBN3 G0S1K1 G0SD84 G0SBS7 G0RXR3 G0S7I0 G0S0J7 G0SEK9 G0SHF6 G0S8E5 G0SEJ0 G0SG52 G0RZP8	1.96872	-
peptide: IL	JWBXCSQZLLIOCI-UHFFFAOYSA-N	InChI=1S/C12H24N2O3/c1-5-8(4)10(13)11(15)14-9(12(16)17)6-7(2)3/h7-10H,5-6,13H2,1-4H3,(H,14,15)(H,16,17)	G0S899	1.96863	-
Saccharopine	ZDGJAHTZVHVLOT-UHFFFAOYSA-N	InChI=1S/C11H20N2O6/c12-7(10(16)17)3-1-2-6-13-8(11(18)19)4-5-9(14)15/h7-8,13H,1-6,12H2,(H,14,15)(H,16,17)(H,18,19)	G0SEI1 G0S6J7 G0S4Z9 G0SEG9 G0SBZ6 G0S079 G0SFL0 G0RZ88 G0SGP3 G0SHI0 G0SAV4 G0S7T8 G0S9U0 G0RY45 G0RYF9 G0S379 G0RZM9 G0SFK8 G0RY43 G0S084 G0S1S4 G0S8C4 G0S6I7 G0S1Z0 G0S4P8 G0SAJ9 G0S0D6 G0RXW1 G0S0E5 G0SCE2 G0SGG0 G0SBN1 G0SEI0 G0S992 G0SDS8 G0SI44 G0SHQ2 G0SGY1 G0SEG2 G0RZE9 G0S507 G0S1P9 G0SGH8 G0S9B5 G0S1R0 G0S6V4 G0SFC3 G0SGT6 G0SD68 G0SF00 G0SFN0 G0S428 G0S6B0 G0S0Z3 P0CU28 G0SHJ6 G0S8G4 …	1.96804	No
Thiopc	YDSCLGYBUIDZNF-UHFFFAOYSA-N	InChI=1S/C44H82NO6PS/c1-6-8-10-12-14-16-18-20-22-23-24-25-27-29-31-33-35-37-44(46)53-43(42-51-52(47,48)50-40-38-45(3,4)5)41-49-39-36-34-32-30-28-26-21-19-17-15-13-11-9-7-2/h14,16,20,22,24-25,29,31,43H,6-13,15,17-19,21,23,26-28,30,32-42H2,1-5H3	G0SET4 G0SER9 G0S0E7 G0SAK3 G0SGQ6 G0RY68 G0S450 G0S9A7 G0S0Q8 G0SA56 G0S8H1 G0SE91 G0S4T0	1.96577	No
peptide: MR	UASDAHIAHBRZQV-UHFFFAOYSA-N	InChI=1S/C11H23N5O3S/c1-20-6-4-7(12)9(17)16-8(10(18)19)3-2-5-15-11(13)14/h7-8H,2-6,12H2,1H3,(H,16,17)(H,18,19)(H4,13,14,15)	G0S6C7	1.96484	-
N-acetyl-L-methionyl-L-phenylalanine	QYHDEGINTVLDFN-UHFFFAOYSA-N	InChI=1S/C16H22N2O4S/c1-11(19)17-13(8-9-23-2)15(20)18-14(16(21)22)10-12-6-4-3-5-7-12/h3-7,13-14H,8-10H2,1-2H3,(H,17,19)(H,18,20)(H,21,22)	G0SEU9 G0SBN3 G0S1K1 G0SD84 G0SBS7 G0RXR3 G0S7I0 G0S0J7 G0SEK9 G0SHF6 G0S8E5 G0SEJ0 G0SG52 G0RZP8	1.96287	No
N,N-dimethylethanolamine phosphate	BLHVJAAEHMLMOI-UHFFFAOYSA-N	InChI=1S/C4H12NO4P/c1-5(2)3-4-9-10(6,7)8/h3-4H2,1-2H3,(H2,6,7,8)	G0SA84	1.95579	No
N2-acetyl-L-lysine	VEYYWZRYIYDQJM-UHFFFAOYSA-N	InChI=1S/C8H16N2O3/c1-6(11)10-7(8(12)13)4-2-3-5-9/h7H,2-5,9H2,1H3,(H,10,11)(H,12,13)	G0S9H3	1.95494	No
sphinganine	OTKJDMGTUTTYMP-UHFFFAOYSA-N	InChI=1S/C18H39NO2/c1-2-3-4-5-6-7-8-9-10-11-12-13-14-15-18(21)17(19)16-20/h17-18,20-21H,2-16,19H2,1H3	G0S6S9	1.95142	No
peptide: IA	RCFDOSNHHZGBOY-UHFFFAOYSA-N	InChI=1S/C9H18N2O3/c1-4-5(2)7(10)8(12)11-6(3)9(13)14/h5-7H,4,10H2,1-3H3,(H,11,12)(H,13,14)	G0S1V7 G0S5V3 G0SEX8 G0SHA3 G0S7H5 G0SBY8 G0SH15 G0RY65 G0S257 G0RY47 G0S3W7 G0S850 G0S6B8	1.9476	-
peptide: VPL	NHXZRXLFOBFMDM-UHFFFAOYSA-N	InChI=1S/C16H29N3O4/c1-9(2)8-11(16(22)23)18-14(20)12-6-5-7-19(12)15(21)13(17)10(3)4/h9-13H,5-8,17H2,1-4H3,(H,18,20)(H,22,23)	G0S1E6 G0S1X1 G0S959	1.94415	-
Inositol phosphate	INAPMGSXUVUWAF-UHFFFAOYSA-N	InChI=1S/C6H13O9P/c7-1-2(8)4(10)6(5(11)3(1)9)15-16(12,13)14/h1-11H,(H2,12,13,14)	G0SET4 G0SER9 G0S0E7 G0SAK3 G0SGQ6 G0RY68 G0S450 G0S9A7 G0S0Q8 G0SA56 G0S8H1 G0SE91 G0S4T0	1.94128	No
FAD	VWWQXMAJTJZDQX-UHFFFAOYSA-N	InChI=1S/C27H33N9O15P2/c1-10-3-12-13(4-11(10)2)35(24-18(32-12)25(42)34-27(43)33-24)5-14(37)19(39)15(38)6-48-52(44,45)51-53(46,47)49-7-16-20(40)21(41)26(50-16)36-9-31-17-22(28)29-8-30-23(17)36/h3-4,8-9,14-16,19-21,26,37-41H,5-7H2,1-2H3,(H,44,45)(H,46,47)(H2,28,29,30)(H,34,42,43)	G0RZW3	1.93871	No
peptide: LSI	MVHXGBZUJLWZOH-UHFFFAOYSA-N	InChI=1S/C15H29N3O5/c1-5-9(4)12(15(22)23)18-14(21)11(7-19)17-13(20)10(16)6-8(2)3/h8-12,19H,5-7,16H2,1-4H3,(H,17,20)(H,18,21)(H,22,23)	G0SB45 G0S248 G0S246 G0SEX2 G0S8T8 G0SHQ5 G0S4A2 G0SAV6 G0S561 G0RZP5 G0SEA0 G0S1E7 G0S266 G0RYB3 G0S6V6	1.93432	-
peptide: AW	WUGMRIBZSVSJNP-UHFFFAOYSA-N	InChI=1S/C14H17N3O3/c1-8(15)13(18)17-12(14(19)20)6-9-7-16-11-5-3-2-4-10(9)11/h2-5,7-8,12,16H,6,15H2,1H3,(H,17,18)(H,19,20)	G0S613 G0SBU5 G0SCL4 G0S493 G0S7F9 G0SBR6 G0SA53 G0RZH3 G0S9T3	1.9324	-
peptide: FS	ROHDXJUFQVRDAV-UHFFFAOYSA-N	InChI=1S/C12H16N2O4/c13-9(6-8-4-2-1-3-5-8)11(16)14-10(7-15)12(17)18/h1-5,9-10,15H,6-7,13H2,(H,14,16)(H,17,18)	G0SC49	1.9309	-
peptide: KIW	GFWLIJDQILOEPP-UHFFFAOYSA-N	InChI=1S/C23H35N5O4/c1-3-14(2)20(28-21(29)17(25)9-6-7-11-24)22(30)27-19(23(31)32)12-15-13-26-18-10-5-4-8-16(15)18/h4-5,8,10,13-14,17,19-20,26H,3,6-7,9,11-12,24-25H2,1-2H3,(H,27,30)(H,28,29)(H,31,32)	G0SB84 G0S099 G0S256 G0S846 G0S625 G0SF55 G0S9E0 G0SCU7 G0S6N6 G0SHB3 G0RZM2 G0S2P9 G0S3P6 G0S089 G0RZ86 G0SCF9 G0RXY7 G0S4Q4 G0S727 G0SBZ7 G0RYM8 G0SCS7 G0S1W3 G0S9C1	1.9254	-
Dronabinol	CYQFCXCEBYINGO-UHFFFAOYSA-N	InChI=1S/C21H30O2/c1-5-6-7-8-15-12-18(22)20-16-11-14(2)9-10-17(16)21(3,4)23-19(20)13-15/h11-13,16-17,22H,5-10H2,1-4H3	G0RYR3 G0SDH1 G0SH20 G0SE80 G0S2I7 G0S1J3 G0SCI0 G0S5S4 G0S6M3 G0SHW7 G0S0C1 G0RYV6 G0S7U6	1.9205	No
peptide: SL	NFDYGNFETJVMSE-UHFFFAOYSA-N	InChI=1S/C9H18N2O4/c1-5(2)3-7(9(14)15)11-8(13)6(10)4-12/h5-7,12H,3-4,10H2,1-2H3,(H,11,13)(H,14,15)	G0SHV9	1.9202	-
Inositol	CDAISMWEOUEBRE-UHFFFAOYSA-N	InChI=1S/C6H12O6/c7-1-2(8)4(10)6(12)5(11)3(1)9/h1-12H	G0SB15 G0SCG2 G0S1C7 G0S8V1 G0S9I3 G0S8Y6	1.91998	No
N6-(Delta2-Isopentenyl)-adenine	HYVABZIGRDEKCD-UHFFFAOYSA-N	InChI=1S/C10H13N5/c1-7(2)3-4-11-9-8-10(13-5-12-8)15-6-14-9/h3,5-6H,4H2,1-2H3,(H2,11,12,13,14,15)	G0SF92 G0S572 G0S0R8 G0RZ49	1.91345	No
Inositol	CDAISMWEOUEBRE-UHFFFAOYSA-N	InChI=1S/C6H12O6/c7-1-2(8)4(10)6(12)5(11)3(1)9/h1-12H	G0SAY2 G0RYR6 G0SAY1 G0RZH6 G0SBX6 G0RZH5	1.91129	No
peptide: AVE	YJHKTAMKPGFJCT-UHFFFAOYSA-N	InChI=1S/C13H23N3O6/c1-6(2)10(16-11(19)7(3)14)12(20)15-8(13(21)22)4-5-9(17)18/h6-8,10H,4-5,14H2,1-3H3,(H,15,20)(H,16,19)(H,17,18)(H,21,22)	G0SDA3 G0S9U7 G0RZA3 G0S6F0 G0S0H6 G0S743 G0S5A2 G0S767 G0SG97 G0RZM7 G0SBQ7 G0RYD3 G0S0C8 G0RZL0 G0SBV2 G0SHQ3 G0RY82 G0SI53 G0SG70 G0S0B9 G0S9T4 G0S6H7 G0SFL3	1.91127	-
Inositol	CDAISMWEOUEBRE-UHFFFAOYSA-N	InChI=1S/C6H12O6/c7-1-2(8)4(10)6(12)5(11)3(1)9/h1-12H	G0SF92 G0S572 G0S0R8 G0RZ49	1.91014	No
N-acetyl-L-methionyl-L-phenylalanine	QYHDEGINTVLDFN-UHFFFAOYSA-N	InChI=1S/C16H22N2O4S/c1-11(19)17-13(8-9-23-2)15(20)18-14(16(21)22)10-12-6-4-3-5-7-12/h3-7,13-14H,8-10H2,1-2H3,(H,17,19)(H,18,20)(H,21,22)	G0SBA0 G0S946 G0RZE7 G0S9U3	1.90706	No
GDP	QGWNDRXFNXRZMB-UHFFFAOYSA-N	InChI=1S/C10H15N5O11P2/c11-10-13-7-4(8(18)14-10)12-2-15(7)9-6(17)5(16)3(25-9)1-24-28(22,23)26-27(19,20)21/h2-3,5-6,9,16-17H,1H2,(H,22,23)(H2,19,20,21)(H3,11,13,14,18)	G0SA84	1.90466	No
Inositol phosphate	INAPMGSXUVUWAF-UHFFFAOYSA-N	InChI=1S/C6H13O9P/c7-1-2(8)4(10)6(5(11)3(1)9)15-16(12,13)14/h1-11H,(H2,12,13,14)	G0S0I6 G0SCH6 G0S832 G0S9I7 G0S215 G0SGD8 G0SG95 G0SA78 G0SHK3 G0SDB8 G0SBN9 G0RZL9 G0S6T5 G0SG51 G0S5S8 G0S5L1 G0S2U4 G0RZ99 G0S7X0 G0SDW0 G0S1H0 G0SGC2 G0SCS8 G0SF32 G0SE90 G0SEI5 G0S731 G0RYF6 G0S0B1 G0SF93 G0S3V7 G0SD05 G0S435 G0SE30 G0SGY2 G0S2E0 G0SCT7 G0SHQ0 G0SHE4 G0S7Z2 G0S5L0 G0S387 G0S872 G0RZL4 G0SBX1 G0RY83 G0SHX6 G0SFB5 G0SEW3 G0S0S6 G0S6C9 P0CT47 G0SCK6 G0RZ64 G0S273 G0RY94 G0S4H3 …	1.90407	No
N-acetyl-L-methionyl-L-phenylalanine	QYHDEGINTVLDFN-UHFFFAOYSA-N	InChI=1S/C16H22N2O4S/c1-11(19)17-13(8-9-23-2)15(20)18-14(16(21)22)10-12-6-4-3-5-7-12/h3-7,13-14H,8-10H2,1-2H3,(H,17,19)(H,18,20)(H,21,22)	G0SF25 G0SA44 G0S655 G0S7S8 G0S604 G0SAB1 G0SGC6	1.89982	No
peptide: AW	WUGMRIBZSVSJNP-UHFFFAOYSA-N	InChI=1S/C14H17N3O3/c1-8(15)13(18)17-12(14(19)20)6-9-7-16-11-5-3-2-4-10(9)11/h2-5,7-8,12,16H,6,15H2,1H3,(H,17,18)(H,19,20)	G0S899	1.89839	-
S-Lactoylglutathione	VDYDCVUWILIYQF-UHFFFAOYSA-N	InChI=1S/C13H21N3O8S/c1-6(17)13(24)25-5-8(11(21)15-4-10(19)20)16-9(18)3-2-7(14)12(22)23/h6-8,17H,2-5,14H2,1H3,(H,15,21)(H,16,18)(H,19,20)(H,22,23)	G0SFT6	1.89511	No
N2-acetyl-L-lysine	VEYYWZRYIYDQJM-UHFFFAOYSA-N	InChI=1S/C8H16N2O3/c1-6(11)10-7(8(12)13)4-2-3-5-9/h7H,2-5,9H2,1H3,(H,10,11)(H,12,13)	G0SHJ0 G0SH37 G0RYQ1 G0SA73 G0S537 G0S8M4 G0S7J1	1.89435	No
peptide: VLV	KANQPJDDXIYZJS-UHFFFAOYSA-N	InChI=1S/C16H31N3O4/c1-8(2)7-11(18-15(21)12(17)9(3)4)14(20)19-13(10(5)6)16(22)23/h8-13H,7,17H2,1-6H3,(H,18,21)(H,19,20)(H,22,23)	G0SC49	1.88884	-
peptide: LYT	BGGTYDNTOYRTTR-UHFFFAOYSA-N	InChI=1S/C19H29N3O6/c1-10(2)8-14(20)17(25)21-15(9-12-4-6-13(24)7-5-12)18(26)22-16(11(3)23)19(27)28/h4-7,10-11,14-16,23-24H,8-9,20H2,1-3H3,(H,21,25)(H,22,26)(H,27,28)	G0S8H3 G0RYP6 G0SCU5 G0RZX9 G0SAP2 G0RYD6 G0SHG5 G0S916	1.8887	-
peptide: RQQ	KBBKCNHWCDJPGN-UHFFFAOYSA-N	InChI=1S/C16H30N8O6/c17-8(2-1-7-22-16(20)21)13(27)23-9(3-5-11(18)25)14(28)24-10(15(29)30)4-6-12(19)26/h8-10H,1-7,17H2,(H2,18,25)(H2,19,26)(H,23,27)(H,24,28)(H,29,30)(H4,20,21,22)	G0S3X5 G0SHD6 G0SCG6 G0S2Y5 G0SFP1 G0S6A2 G0SAC8 G0SEB9 G0SCH4 G0S7R5 G0S7K2 G0S643 G0S2A9 G0RY29	1.88511	-
Ketoprofen	DKYWVDODHFEZIM-UHFFFAOYSA-N	InChI=1S/C16H14O3/c1-11(16(18)19)13-8-5-9-14(10-13)15(17)12-6-3-2-4-7-12/h2-11H,1H3,(H,18,19)	G0S3X3 G0SHJ8 G0S4Q7 G0S9U8 G0RXR6 G0SHA4 G0RZJ9 G0S7H7	1.86681	No
Protoporphyrin IX	KSFOVUSSGSKXFI-UHFFFAOYSA-N	InChI=1S/C34H34N4O4/c1-7-21-17(3)25-13-26-19(5)23(9-11-33(39)40)31(37-26)16-32-24(10-12-34(41)42)20(6)28(38-32)15-30-22(8-2)18(4)27(36-30)14-29(21)35-25/h7-8,13-16,35,38H,1-2,9-12H2,3-6H3,(H,39,40)(H,41,42)	G0SHJ0 G0SH37 G0RYQ1 G0SA73 G0S537 G0S8M4 G0S7J1	1.86496	No
TDP-alpha-D-glucose	PNFJZOCDYNFHQC-UHFFFAOYSA-N	InChI=1S/C16H26N2O17P2/c1-5-2-18(16(26)17-13(5)25)14-11(23)9(21)7(32-14)4-31-36(27,28)35-37(29,30)34-15-12(24)10(22)8(20)6(3-19)33-15/h2,6-12,14-15,19-24H,3-4H2,1H3,(H,27,28)(H,29,30)(H,17,25,26)	G0S3T4	1.86311	No
peptide: AKS	NINQYGGNRIBFSC-UHFFFAOYSA-N	InChI=1S/C12H24N4O5/c1-7(14)10(18)15-8(4-2-3-5-13)11(19)16-9(6-17)12(20)21/h7-9,17H,2-6,13-14H2,1H3,(H,15,18)(H,16,19)(H,20,21)	G0S0J2	1.86049	-
Heptopyranose-Heptopyranose	GXCLGNHLZMTTQJ-UHFFFAOYSA-N	InChI=1S/C14H26O13/c15-1-3(17)10-6(20)5(19)7(21)14(26-10)27-12-8(22)11(4(18)2-16)25-13(24)9(12)23/h3-24H,1-2H2	G0S338	1.85817	No
Thiopc	YDSCLGYBUIDZNF-UHFFFAOYSA-N	InChI=1S/C44H82NO6PS/c1-6-8-10-12-14-16-18-20-22-23-24-25-27-29-31-33-35-37-44(46)53-43(42-51-52(47,48)50-40-38-45(3,4)5)41-49-39-36-34-32-30-28-26-21-19-17-15-13-11-9-7-2/h14,16,20,22,24-25,29,31,43H,6-13,15,17-19,21,23,26-28,30,32-42H2,1-5H3	G0S3T4	1.85743	No
Erythrinasinate A	XEOWPOLWKNHXGL-UHFFFAOYSA-N	InChI=1S/C38H66O4/c1-3-4-5-6-7-8-9-10-11-12-13-14-15-16-17-18-19-20-21-22-23-24-25-26-27-28-33-42-38(40)32-30-35-29-31-37(41-2)36(39)34-35/h29-32,34,39H,3-28,33H2,1-2H3	G0S5V8	1.85091	No
Erythrinasinate A	XEOWPOLWKNHXGL-UHFFFAOYSA-N	InChI=1S/C38H66O4/c1-3-4-5-6-7-8-9-10-11-12-13-14-15-16-17-18-19-20-21-22-23-24-25-26-27-28-33-42-38(40)32-30-35-29-31-37(41-2)36(39)34-35/h29-32,34,39H,3-28,33H2,1-2H3	G0S9H3	1.84854	No
peptide: QL	ARPVSMCNIDAQBO-UHFFFAOYSA-N	InChI=1S/C11H21N3O4/c1-6(2)5-8(11(17)18)14-10(16)7(12)3-4-9(13)15/h6-8H,3-5,12H2,1-2H3,(H2,13,15)(H,14,16)(H,17,18)	G0SBC0 G0S7Q3 G0S921 G0S308 G0SC30 G0S7J4	1.84124	-
N2-acetyl-L-lysine	VEYYWZRYIYDQJM-UHFFFAOYSA-N	InChI=1S/C8H16N2O3/c1-6(11)10-7(8(12)13)4-2-3-5-9/h7H,2-5,9H2,1H3,(H,10,11)(H,12,13)	G0SHB1	1.83957	No
peptide: LITR	VWFZJMNSKJHZNX-UHFFFAOYSA-N	InChI=1S/C22H43N7O6/c1-6-12(4)16(28-18(31)14(23)10-11(2)3)19(32)29-17(13(5)30)20(33)27-15(21(34)35)8-7-9-26-22(24)25/h11-17,30H,6-10,23H2,1-5H3,(H,27,33)(H,28,31)(H,29,32)(H,34,35)(H4,24,25,26)	G0SEU9 G0SBN3 G0S1K1 G0SD84 G0SBS7 G0RXR3 G0S7I0 G0S0J7 G0SEK9 G0SHF6 G0S8E5 G0SEJ0 G0SG52 G0RZP8	1.83843	-
peptide: QL	ARPVSMCNIDAQBO-UHFFFAOYSA-N	InChI=1S/C11H21N3O4/c1-6(2)5-8(11(17)18)14-10(16)7(12)3-4-9(13)15/h6-8H,3-5,12H2,1-2H3,(H2,13,15)(H,14,16)(H,17,18)	G0SAK6 G0SAP2 G0SFG3 G0RZI8 G0S0Y8 G0SHG5 G0S4P5	1.83768	-
N,N-dimethylethanolamine phosphate	BLHVJAAEHMLMOI-UHFFFAOYSA-N	InChI=1S/C4H12NO4P/c1-5(2)3-4-9-10(6,7)8/h3-4H2,1-2H3,(H2,6,7,8)	G0SAY2 G0RYR6 G0SAY1 G0RZH6 G0SBX6 G0RZH5	1.82874	No
Protoporphyrin IX	KSFOVUSSGSKXFI-UHFFFAOYSA-N	InChI=1S/C34H34N4O4/c1-7-21-17(3)25-13-26-19(5)23(9-11-33(39)40)31(37-26)16-32-24(10-12-34(41)42)20(6)28(38-32)15-30-22(8-2)18(4)27(36-30)14-29(21)35-25/h7-8,13-16,35,38H,1-2,9-12H2,3-6H3,(H,39,40)(H,41,42)	G0S3T4	1.82046	No
N6-(Delta2-Isopentenyl)-adenine	HYVABZIGRDEKCD-UHFFFAOYSA-N	InChI=1S/C10H13N5/c1-7(2)3-4-11-9-8-10(13-5-12-8)15-6-14-9/h3,5-6H,4H2,1-2H3,(H2,11,12,13,14,15)	G0SE27	1.81738	No
peptide: AW	WUGMRIBZSVSJNP-UHFFFAOYSA-N	InChI=1S/C14H17N3O3/c1-8(15)13(18)17-12(14(19)20)6-9-7-16-11-5-3-2-4-10(9)11/h2-5,7-8,12,16H,6,15H2,1H3,(H,17,18)(H,19,20)	G0SB45 G0S248 G0S246 G0SEX2 G0S8T8 G0SHQ5 G0S4A2 G0SAV6 G0S561 G0RZP5 G0SEA0 G0S1E7 G0S266 G0RYB3 G0S6V6	1.81574	-
peptide: LSI	MVHXGBZUJLWZOH-UHFFFAOYSA-N	InChI=1S/C15H29N3O5/c1-5-9(4)12(15(22)23)18-14(21)11(7-19)17-13(20)10(16)6-8(2)3/h8-12,19H,5-7,16H2,1-4H3,(H,17,20)(H,18,21)(H,22,23)	G0SAF6	1.7977	-
peptide: RQQ	KBBKCNHWCDJPGN-UHFFFAOYSA-N	InChI=1S/C16H30N8O6/c17-8(2-1-7-22-16(20)21)13(27)23-9(3-5-11(18)25)14(28)24-10(15(29)30)4-6-12(19)26/h8-10H,1-7,17H2,(H2,18,25)(H2,19,26)(H,23,27)(H,24,28)(H,29,30)(H4,20,21,22)	G0S613 G0SBU5 G0SCL4 G0S493 G0S7F9 G0SBR6 G0SA53 G0RZH3 G0S9T3	1.7916	-
peptide: IA	RCFDOSNHHZGBOY-UHFFFAOYSA-N	InChI=1S/C9H18N2O3/c1-4-5(2)7(10)8(12)11-6(3)9(13)14/h5-7H,4,10H2,1-3H3,(H,11,12)(H,13,14)	G0S613 G0SBU5 G0SCL4 G0S493 G0S7F9 G0SBR6 G0SA53 G0RZH3 G0S9T3	1.78906	-
4-hydroxysphinganine	AERBNCYCJBRYDG-UHFFFAOYSA-N	InChI=1S/C18H39NO3/c1-2-3-4-5-6-7-8-9-10-11-12-13-14-17(21)18(22)16(19)15-20/h16-18,20-22H,2-15,19H2,1H3	G0S9J4 G0S0Q8 G0RYH6 G0S4X1 G0S2F2 G0SF07 G0SHB8 G0SCW0 G0SFJ7 G0SHT0 G0SCB8	1.7871	No
peptide: IL	JWBXCSQZLLIOCI-UHFFFAOYSA-N	InChI=1S/C12H24N2O3/c1-5-8(4)10(13)11(15)14-9(12(16)17)6-7(2)3/h7-10H,5-6,13H2,1-4H3,(H,14,15)(H,16,17)	G0SC91	1.78053	-
sphinganine	OTKJDMGTUTTYMP-UHFFFAOYSA-N	InChI=1S/C18H39NO2/c1-2-3-4-5-6-7-8-9-10-11-12-13-14-15-18(21)17(19)16-20/h17-18,20-21H,2-16,19H2,1H3	G0S8X5 G0SF87 G0S0H7 G0S562 G0RZM8 G0SH06 G0S8A6 G0S189 G0S2N1 G0RY84 G0S700 G0SEW7 G0RZD6 G0S4I7 G0S0C8 G0S6S4 G0S7S7 G0SEG4 G0SBU2 G0SFY0 G0RY38 G0S0Z5 G0S066 G0S5N3 G0RYD8 G0S1V3 G0S4Q2	1.78017	No
peptide: GF	JBCLFWXMTIKCCB-UHFFFAOYSA-N	InChI=1S/C11H14N2O3/c12-7-10(14)13-9(11(15)16)6-8-4-2-1-3-5-8/h1-5,9H,6-7,12H2,(H,13,14)(H,15,16)	G0S3X5 G0SHD6 G0SCG6 G0S2Y5 G0SFP1 G0S6A2 G0SAC8 G0SEB9 G0SCH4 G0S7R5 G0S7K2 G0S643 G0S2A9 G0RY29	1.77942	-
Dronabinol	CYQFCXCEBYINGO-UHFFFAOYSA-N	InChI=1S/C21H30O2/c1-5-6-7-8-15-12-18(22)20-16-11-14(2)9-10-17(16)21(3,4)23-19(20)13-15/h11-13,16-17,22H,5-10H2,1-4H3	G0SAY2 G0RYR6 G0SAY1 G0RZH6 G0SBX6 G0RZH5	1.77813	No
N6-(Delta2-Isopentenyl)-adenine	HYVABZIGRDEKCD-UHFFFAOYSA-N	InChI=1S/C10H13N5/c1-7(2)3-4-11-9-8-10(13-5-12-8)15-6-14-9/h3,5-6H,4H2,1-2H3,(H2,11,12,13,14,15)	G0S3T4	1.77808	No
N-acetyl-L-methionyl-L-phenylalanine	QYHDEGINTVLDFN-UHFFFAOYSA-N	InChI=1S/C16H22N2O4S/c1-11(19)17-13(8-9-23-2)15(20)18-14(16(21)22)10-12-6-4-3-5-7-12/h3-7,13-14H,8-10H2,1-2H3,(H,17,19)(H,18,20)(H,21,22)	G0SBC0 G0S7Q3 G0S921 G0S308 G0SC30 G0S7J4	1.77616	No
Erythrinasinate A	XEOWPOLWKNHXGL-UHFFFAOYSA-N	InChI=1S/C38H66O4/c1-3-4-5-6-7-8-9-10-11-12-13-14-15-16-17-18-19-20-21-22-23-24-25-26-27-28-33-42-38(40)32-30-35-29-31-37(41-2)36(39)34-35/h29-32,34,39H,3-28,33H2,1-2H3	G0SHB1	1.77548	No
peptide: VPL	NHXZRXLFOBFMDM-UHFFFAOYSA-N	InChI=1S/C16H29N3O4/c1-9(2)8-11(16(22)23)18-14(20)12-6-5-7-19(12)15(21)13(17)10(3)4/h9-13H,5-8,17H2,1-4H3,(H,18,20)(H,22,23)	G0SEU9 G0SBN3 G0S1K1 G0SD84 G0SBS7 G0RXR3 G0S7I0 G0S0J7 G0SEK9 G0SHF6 G0S8E5 G0SEJ0 G0SG52 G0RZP8	1.77189	-
Dronabinol	CYQFCXCEBYINGO-UHFFFAOYSA-N	InChI=1S/C21H30O2/c1-5-6-7-8-15-12-18(22)20-16-11-14(2)9-10-17(16)21(3,4)23-19(20)13-15/h11-13,16-17,22H,5-10H2,1-4H3	G0S9J4 G0S0Q8 G0RYH6 G0S4X1 G0S2F2 G0SF07 G0SHB8 G0SCW0 G0SFJ7 G0SHT0 G0SCB8	1.76454	No
eicosasphinganine	UFMHYBVQZSPWSS-UHFFFAOYSA-N	InChI=1S/C20H43NO2/c1-2-3-4-5-6-7-8-9-10-11-12-13-14-15-16-17-20(23)19(21)18-22/h19-20,22-23H,2-18,21H2,1H3	G0S9J4 G0S0Q8 G0RYH6 G0S4X1 G0S2F2 G0SF07 G0SHB8 G0SCW0 G0SFJ7 G0SHT0 G0SCB8	1.76155	No
peptide: LSI	MVHXGBZUJLWZOH-UHFFFAOYSA-N	InChI=1S/C15H29N3O5/c1-5-9(4)12(15(22)23)18-14(21)11(7-19)17-13(20)10(16)6-8(2)3/h8-12,19H,5-7,16H2,1-4H3,(H,17,20)(H,18,21)(H,22,23)	G0SF25 G0SA44 G0S655 G0S7S8 G0S604 G0SAB1 G0SGC6	1.7608	-
peptide: SL	NFDYGNFETJVMSE-UHFFFAOYSA-N	InChI=1S/C9H18N2O4/c1-5(2)3-7(9(14)15)11-8(13)6(10)4-12/h5-7,12H,3-4,10H2,1-2H3,(H,11,13)(H,14,15)	G0SB45 G0S248 G0S246 G0SEX2 G0S8T8 G0SHQ5 G0S4A2 G0SAV6 G0S561 G0RZP5 G0SEA0 G0S1E7 G0S266 G0RYB3 G0S6V6	1.75677	-
AMP	UDMBCSSLTHHNCD-UHFFFAOYSA-N	InChI=1S/C10H14N5O7P/c11-8-5-9(13-2-12-8)15(3-14-5)10-7(17)6(16)4(22-10)1-21-23(18,19)20/h2-4,6-7,10,16-17H,1H2,(H2,11,12,13)(H2,18,19,20)	G0S8H3 G0RYP6 G0SCU5 G0RZX9 G0SAP2 G0RYD6 G0SHG5 G0S916	1.75476	No
TDP-alpha-D-glucose	PNFJZOCDYNFHQC-UHFFFAOYSA-N	InChI=1S/C16H26N2O17P2/c1-5-2-18(16(26)17-13(5)25)14-11(23)9(21)7(32-14)4-31-36(27,28)35-37(29,30)34-15-12(24)10(22)8(20)6(3-19)33-15/h2,6-12,14-15,19-24H,3-4H2,1H3,(H,27,28)(H,29,30)(H,17,25,26)	G0S6B2 G0SE17 G0S5K1 G0S8F3 G0SDJ1 G0S3M0 G0S1J2 G0SE45 G0RYU6 G0SFU6 G0SFM5 G0S570 G0SD22 G0SHG0 G0SH12 G0SBQ6 G0S8Y3 G0S9T7 G0S7V1 G0S614 G0S4L3 G0S7V2 G0RZD0 G0S078 G0S1H9 G0S0G9 G0SCV2 G0S8U5	1.75322	No
Ketoprofen	DKYWVDODHFEZIM-UHFFFAOYSA-N	InChI=1S/C16H14O3/c1-11(16(18)19)13-8-5-9-14(10-13)15(17)12-6-3-2-4-7-12/h2-11H,1H3,(H,18,19)	G0S6S9	1.74923	No
Cyromazine	LVQDKIWDGQRHTE-UHFFFAOYSA-N	InChI=1S/C6H10N6/c7-4-10-5(8)12-6(11-4)9-3-1-2-3/h3H,1-2H2,(H5,7,8,9,10,11,12)	G0S8X5 G0SF87 G0S0H7 G0S562 G0RZM8 G0SH06 G0S8A6 G0S189 G0S2N1 G0RY84 G0S700 G0SEW7 G0RZD6 G0S4I7 G0S0C8 G0S6S4 G0S7S7 G0SEG4 G0SBU2 G0SFY0 G0RY38 G0S0Z5 G0S066 G0S5N3 G0RYD8 G0S1V3 G0S4Q2	1.74733	No
N-(11E-octadecenoyl)-sphing-4-enine	TZXPILCYVLWMNW-UHFFFAOYSA-N	InChI=1S/C36H69NO3/c1-3-5-7-9-11-13-15-17-18-20-22-24-26-28-30-32-36(40)37-34(33-38)35(39)31-29-27-25-23-21-19-16-14-12-10-8-6-4-2/h13,15,29,31,34-35,38-39H,3-12,14,16-28,30,32-33H2,1-2H3,(H,37,40)	G0SA84	1.74688	No
N2-acetyl-L-lysine	VEYYWZRYIYDQJM-UHFFFAOYSA-N	InChI=1S/C8H16N2O3/c1-6(11)10-7(8(12)13)4-2-3-5-9/h7H,2-5,9H2,1H3,(H,10,11)(H,12,13)	G0SGW2	1.74327	No
Erythrinasinate A	XEOWPOLWKNHXGL-UHFFFAOYSA-N	InChI=1S/C38H66O4/c1-3-4-5-6-7-8-9-10-11-12-13-14-15-16-17-18-19-20-21-22-23-24-25-26-27-28-33-42-38(40)32-30-35-29-31-37(41-2)36(39)34-35/h29-32,34,39H,3-28,33H2,1-2H3	G0S4X6 G0SHF3 G0S5Q0 G0RYE0	1.7415	No
N,N-dimethylethanolamine phosphate	BLHVJAAEHMLMOI-UHFFFAOYSA-N	InChI=1S/C4H12NO4P/c1-5(2)3-4-9-10(6,7)8/h3-4H2,1-2H3,(H2,6,7,8)	G0S3X3 G0SHJ8 G0S4Q7 G0S9U8 G0RXR6 G0SHA4 G0RZJ9 G0S7H7	1.74087	No
N,N-dimethylethanolamine phosphate	BLHVJAAEHMLMOI-UHFFFAOYSA-N	InChI=1S/C4H12NO4P/c1-5(2)3-4-9-10(6,7)8/h3-4H2,1-2H3,(H2,6,7,8)	G0SGR6 G0S7X8 G0S1F6 G0SD09 G0SA67 G0S0K2 G0RXZ8	1.73399	No
peptide: IL	JWBXCSQZLLIOCI-UHFFFAOYSA-N	InChI=1S/C12H24N2O3/c1-5-8(4)10(13)11(15)14-9(12(16)17)6-7(2)3/h7-10H,5-6,13H2,1-4H3,(H,14,15)(H,16,17)	G0SEX3 G0SE33 G0SC21 G0S755 G0S7F4 G0SCD1 G0S1P1 G0RZX8 G0S9A0 G0RZG4	1.73372	-
N,N-dimethylethanolamine phosphate	BLHVJAAEHMLMOI-UHFFFAOYSA-N	InChI=1S/C4H12NO4P/c1-5(2)3-4-9-10(6,7)8/h3-4H2,1-2H3,(H2,6,7,8)	G0SCG2 G0S8V1 G0S9I3 G0S8Y6 G0SHZ9 G0SGV4 G0S2M8 G0S382 G0S6V5	1.73081	No
peptide: LITR	VWFZJMNSKJHZNX-UHFFFAOYSA-N	InChI=1S/C22H43N7O6/c1-6-12(4)16(28-18(31)14(23)10-11(2)3)19(32)29-17(13(5)30)20(33)27-15(21(34)35)8-7-9-26-22(24)25/h11-17,30H,6-10,23H2,1-5H3,(H,27,33)(H,28,31)(H,29,32)(H,34,35)(H4,24,25,26)	G0SF25 G0SA44 G0S655 G0S7S8 G0S604 G0SAB1 G0SGC6	1.72937	-
N6-(Delta2-Isopentenyl)-adenine	HYVABZIGRDEKCD-UHFFFAOYSA-N	InChI=1S/C10H13N5/c1-7(2)3-4-11-9-8-10(13-5-12-8)15-6-14-9/h3,5-6H,4H2,1-2H3,(H2,11,12,13,14,15)	G0RYR3 G0SDH1 G0SH20 G0SE80 G0S2I7 G0S1J3 G0SCI0 G0S5S4 G0S6M3 G0SHW7 G0S0C1 G0RYV6 G0S7U6	1.72325	No
N2-acetyl-L-lysine	VEYYWZRYIYDQJM-UHFFFAOYSA-N	InChI=1S/C8H16N2O3/c1-6(11)10-7(8(12)13)4-2-3-5-9/h7H,2-5,9H2,1H3,(H,10,11)(H,12,13)	G0S5V8	1.71902	No
N-(11E-octadecenoyl)-sphing-4-enine	TZXPILCYVLWMNW-UHFFFAOYSA-N	InChI=1S/C36H69NO3/c1-3-5-7-9-11-13-15-17-18-20-22-24-26-28-30-32-36(40)37-34(33-38)35(39)31-29-27-25-23-21-19-16-14-12-10-8-6-4-2/h13,15,29,31,34-35,38-39H,3-12,14,16-28,30,32-33H2,1-2H3,(H,37,40)	G0SHJ0 G0SH37 G0RYQ1 G0SA73 G0S537 G0S8M4 G0S7J1	1.7124	No
peptide: LYT	BGGTYDNTOYRTTR-UHFFFAOYSA-N	InChI=1S/C19H29N3O6/c1-10(2)8-14(20)17(25)21-15(9-12-4-6-13(24)7-5-12)18(26)22-16(11(3)23)19(27)28/h4-7,10-11,14-16,23-24H,8-9,20H2,1-3H3,(H,21,25)(H,22,26)(H,27,28)	G0S1V7 G0S5V3 G0SEX8 G0SHA3 G0S7H5 G0SBY8 G0SH15 G0RY65 G0S257 G0RY47 G0S3W7 G0S850 G0S6B8	1.70881	-
eicosasphinganine	UFMHYBVQZSPWSS-UHFFFAOYSA-N	InChI=1S/C20H43NO2/c1-2-3-4-5-6-7-8-9-10-11-12-13-14-15-16-17-20(23)19(21)18-22/h19-20,22-23H,2-18,21H2,1H3	G0S9H3	1.70824	No
peptide: VPL	NHXZRXLFOBFMDM-UHFFFAOYSA-N	InChI=1S/C16H29N3O4/c1-9(2)8-11(16(22)23)18-14(20)12-6-5-7-19(12)15(21)13(17)10(3)4/h9-13H,5-8,17H2,1-4H3,(H,18,20)(H,22,23)	G0SHV9	1.70442	-
5,7-Dihydroxyflavone	RTIXKCRFFJGDFG-UHFFFAOYSA-N	InChI=1S/C15H10O4/c16-10-6-11(17)15-12(18)8-13(19-14(15)7-10)9-4-2-1-3-5-9/h1-8,16-17H	G0S2Y0 G0SDL5 G0SHG1 G0S4E2 G0S0M5 G0S7Q0 G0S898 G0SGM5 G0S0V6 G0RYR5 G0SCH5 G0SBX8 G0S1T8 G0RYF8 G0SAI3 G0RY75 G0RZ20 G0SFA5 G0RYY7 G0S573 G0SGX1 G0S998	1.70323	No
Dronabinol	CYQFCXCEBYINGO-UHFFFAOYSA-N	InChI=1S/C21H30O2/c1-5-6-7-8-15-12-18(22)20-16-11-14(2)9-10-17(16)21(3,4)23-19(20)13-15/h11-13,16-17,22H,5-10H2,1-4H3	G0SHJ0 G0SH37 G0RYQ1 G0SA73 G0S537 G0S8M4 G0S7J1	1.69901	No
Dronabinol	CYQFCXCEBYINGO-UHFFFAOYSA-N	InChI=1S/C21H30O2/c1-5-6-7-8-15-12-18(22)20-16-11-14(2)9-10-17(16)21(3,4)23-19(20)13-15/h11-13,16-17,22H,5-10H2,1-4H3	G0S4X6 G0SHF3 G0S5Q0 G0RYE0	1.6976	No
Erythrinasinate A	XEOWPOLWKNHXGL-UHFFFAOYSA-N	InChI=1S/C38H66O4/c1-3-4-5-6-7-8-9-10-11-12-13-14-15-16-17-18-19-20-21-22-23-24-25-26-27-28-33-42-38(40)32-30-35-29-31-37(41-2)36(39)34-35/h29-32,34,39H,3-28,33H2,1-2H3	G0SFL2	1.69746	No
Thiopc	YDSCLGYBUIDZNF-UHFFFAOYSA-N	InChI=1S/C44H82NO6PS/c1-6-8-10-12-14-16-18-20-22-23-24-25-27-29-31-33-35-37-44(46)53-43(42-51-52(47,48)50-40-38-45(3,4)5)41-49-39-36-34-32-30-28-26-21-19-17-15-13-11-9-7-2/h14,16,20,22,24-25,29,31,43H,6-13,15,17-19,21,23,26-28,30,32-42H2,1-5H3	G0SAX5	1.69659	No
peptide: IA	RCFDOSNHHZGBOY-UHFFFAOYSA-N	InChI=1S/C9H18N2O3/c1-4-5(2)7(10)8(12)11-6(3)9(13)14/h5-7H,4,10H2,1-3H3,(H,11,12)(H,13,14)	G0S8H3 G0RYP6 G0SCU5 G0RZX9 G0SAP2 G0RYD6 G0SHG5 G0S916	1.69206	-
peptide: LSI	MVHXGBZUJLWZOH-UHFFFAOYSA-N	InChI=1S/C15H29N3O5/c1-5-9(4)12(15(22)23)18-14(21)11(7-19)17-13(20)10(16)6-8(2)3/h8-12,19H,5-7,16H2,1-4H3,(H,17,20)(H,18,21)(H,22,23)	G0SAK6 G0SAP2 G0SFG3 G0RZI8 G0S0Y8 G0SHG5 G0S4P5	1.68887	-
peptide: QL	ARPVSMCNIDAQBO-UHFFFAOYSA-N	InChI=1S/C11H21N3O4/c1-6(2)5-8(11(17)18)14-10(16)7(12)3-4-9(13)15/h6-8H,3-5,12H2,1-2H3,(H2,13,15)(H,14,16)(H,17,18)	G0S3X5 G0SHD6 G0SCG6 G0S2Y5 G0SFP1 G0S6A2 G0SAC8 G0SEB9 G0SCH4 G0S7R5 G0S7K2 G0S643 G0S2A9 G0RY29	1.68772	-
peptide: APA	IPZQNYYAYVRKKK-UHFFFAOYSA-N	InChI=1S/C11H19N3O4/c1-6(12)10(16)14-5-3-4-8(14)9(15)13-7(2)11(17)18/h6-8H,3-5,12H2,1-2H3,(H,13,15)(H,17,18)	G0SEI1 G0S6J7 G0S4Z9 G0SEG9 G0SBZ6 G0S079 G0SFL0 G0RZ88 G0SGP3 G0SHI0 G0SAV4 G0S7T8 G0S9U0 G0RY45 G0RYF9 G0S379 G0RZM9 G0SFK8 G0RY43 G0S084 G0S1S4 G0S8C4 G0S6I7 G0S1Z0 G0S4P8 G0SAJ9 G0S0D6 G0RXW1 G0S0E5 G0SCE2 G0SGG0 G0SBN1 G0SEI0 G0S992 G0SDS8 G0SI44 G0SHQ2 G0SGY1 G0SEG2 G0RZE9 G0S507 G0S1P9 G0SGH8 G0S9B5 G0S1R0 G0S6V4 G0SFC3 G0SGT6 G0SD68 G0SF00 G0SFN0 G0S428 G0S6B0 G0S0Z3 P0CU28 G0SHJ6 G0S8G4 …	1.68722	-
peptide: QIT	ZNTDJIMJKNNSLR-UHFFFAOYSA-N	InChI=1S/C15H28N4O6/c1-4-7(2)11(14(23)19-12(8(3)20)15(24)25)18-13(22)9(16)5-6-10(17)21/h7-9,11-12,20H,4-6,16H2,1-3H3,(H2,17,21)(H,18,22)(H,19,23)(H,24,25)	G0SAK6 G0SAP2 G0SFG3 G0RZI8 G0S0Y8 G0SHG5 G0S4P5	1.6862	-
peptide: VPL	NHXZRXLFOBFMDM-UHFFFAOYSA-N	InChI=1S/C16H29N3O4/c1-9(2)8-11(16(22)23)18-14(20)12-6-5-7-19(12)15(21)13(17)10(3)4/h9-13H,5-8,17H2,1-4H3,(H,18,20)(H,22,23)	G0S1V7 G0S5V3 G0SEX8 G0SHA3 G0S7H5 G0SBY8 G0SH15 G0RY65 G0S257 G0RY47 G0S3W7 G0S850 G0S6B8	1.6853	-
peptide: SV	ILVGMCVCQBJPSH-UHFFFAOYSA-N	InChI=1S/C8H16N2O4/c1-4(2)6(8(13)14)10-7(12)5(9)3-11/h4-6,11H,3,9H2,1-2H3,(H,10,12)(H,13,14)	G0SC49	1.6843	-
N6-(Delta2-Isopentenyl)-adenine	HYVABZIGRDEKCD-UHFFFAOYSA-N	InChI=1S/C10H13N5/c1-7(2)3-4-11-9-8-10(13-5-12-8)15-6-14-9/h3,5-6H,4H2,1-2H3,(H2,11,12,13,14,15)	G0S6U9	1.68161	No
Thiopc	YDSCLGYBUIDZNF-UHFFFAOYSA-N	InChI=1S/C44H82NO6PS/c1-6-8-10-12-14-16-18-20-22-23-24-25-27-29-31-33-35-37-44(46)53-43(42-51-52(47,48)50-40-38-45(3,4)5)41-49-39-36-34-32-30-28-26-21-19-17-15-13-11-9-7-2/h14,16,20,22,24-25,29,31,43H,6-13,15,17-19,21,23,26-28,30,32-42H2,1-5H3	G0S9J4 G0S0Q8 G0RYH6 G0S4X1 G0S2F2 G0SF07 G0SHB8 G0SCW0 G0SFJ7 G0SHT0 G0SCB8	1.67989	No
Inositol phosphate	INAPMGSXUVUWAF-UHFFFAOYSA-N	InChI=1S/C6H13O9P/c7-1-2(8)4(10)6(5(11)3(1)9)15-16(12,13)14/h1-11H,(H2,12,13,14)	G0S9J4 G0S0Q8 G0RYH6 G0S4X1 G0S2F2 G0SF07 G0SHB8 G0SCW0 G0SFJ7 G0SHT0 G0SCB8	1.6791	No
peptide: QL	ARPVSMCNIDAQBO-UHFFFAOYSA-N	InChI=1S/C11H21N3O4/c1-6(2)5-8(11(17)18)14-10(16)7(12)3-4-9(13)15/h6-8H,3-5,12H2,1-2H3,(H2,13,15)(H,14,16)(H,17,18)	G0SAF6	1.6765	-
Inositol phosphate	INAPMGSXUVUWAF-UHFFFAOYSA-N	InChI=1S/C6H13O9P/c7-1-2(8)4(10)6(5(11)3(1)9)15-16(12,13)14/h1-11H,(H2,12,13,14)	G0S697	1.6759	No
eicosasphinganine	UFMHYBVQZSPWSS-UHFFFAOYSA-N	InChI=1S/C20H43NO2/c1-2-3-4-5-6-7-8-9-10-11-12-13-14-15-16-17-20(23)19(21)18-22/h19-20,22-23H,2-18,21H2,1H3	G0SBF8 G0S867 G0S866 G0S3T0 G0SFN1 G0S3S6 G0SGZ3	1.6736	No
peptide: IL	JWBXCSQZLLIOCI-UHFFFAOYSA-N	InChI=1S/C12H24N2O3/c1-5-8(4)10(13)11(15)14-9(12(16)17)6-7(2)3/h7-10H,5-6,13H2,1-4H3,(H,14,15)(H,16,17)	G0S613 G0SBU5 G0SCL4 G0S493 G0S7F9 G0SBR6 G0SA53 G0RZH3 G0S9T3	1.67034	-
eicosasphinganine	UFMHYBVQZSPWSS-UHFFFAOYSA-N	InChI=1S/C20H43NO2/c1-2-3-4-5-6-7-8-9-10-11-12-13-14-15-16-17-20(23)19(21)18-22/h19-20,22-23H,2-18,21H2,1H3	G0RZN4	1.67032	No
eicosasphinganine	UFMHYBVQZSPWSS-UHFFFAOYSA-N	InChI=1S/C20H43NO2/c1-2-3-4-5-6-7-8-9-10-11-12-13-14-15-16-17-20(23)19(21)18-22/h19-20,22-23H,2-18,21H2,1H3	G0S3T4	1.66988	No
peptide: KN	JPNRPAJITHRXRH-UHFFFAOYSA-N	InChI=1S/C10H20N4O4/c11-4-2-1-3-6(12)9(16)14-7(10(17)18)5-8(13)15/h6-7H,1-5,11-12H2,(H2,13,15)(H,14,16)(H,17,18)	G0S1V7 G0S5V3 G0SEX8 G0SHA3 G0S7H5 G0SBY8 G0SH15 G0RY65 G0S257 G0RY47 G0S3W7 G0S850 G0S6B8	1.6686	-
AMP	UDMBCSSLTHHNCD-UHFFFAOYSA-N	InChI=1S/C10H14N5O7P/c11-8-5-9(13-2-12-8)15(3-14-5)10-7(17)6(16)4(22-10)1-21-23(18,19)20/h2-4,6-7,10,16-17H,1H2,(H2,11,12,13)(H2,18,19,20)	G0SDI8	1.66739	No
peptide: LSI	MVHXGBZUJLWZOH-UHFFFAOYSA-N	InChI=1S/C15H29N3O5/c1-5-9(4)12(15(22)23)18-14(21)11(7-19)17-13(20)10(16)6-8(2)3/h8-12,19H,5-7,16H2,1-4H3,(H,17,20)(H,18,21)(H,22,23)	G0S613 G0SBU5 G0SCL4 G0S493 G0S7F9 G0SBR6 G0SA53 G0RZH3 G0S9T3	1.66701	-
N2-acetyl-L-lysine	VEYYWZRYIYDQJM-UHFFFAOYSA-N	InChI=1S/C8H16N2O3/c1-6(11)10-7(8(12)13)4-2-3-5-9/h7H,2-5,9H2,1H3,(H,10,11)(H,12,13)	G0SBF8 G0S867 G0S866 G0S3T0 G0SFN1 G0S3S6 G0SGZ3	1.65915	No
peptide: QL	ARPVSMCNIDAQBO-UHFFFAOYSA-N	InChI=1S/C11H21N3O4/c1-6(2)5-8(11(17)18)14-10(16)7(12)3-4-9(13)15/h6-8H,3-5,12H2,1-2H3,(H2,13,15)(H,14,16)(H,17,18)	G0SEX3 G0SE33 G0SC21 G0S755 G0S7F4 G0SCD1 G0S1P1 G0RZX8 G0S9A0 G0RZG4	1.65706	-
S-Lactoylglutathione	VDYDCVUWILIYQF-UHFFFAOYSA-N	InChI=1S/C13H21N3O8S/c1-6(17)13(24)25-5-8(11(21)15-4-10(19)20)16-9(18)3-2-7(14)12(22)23/h6-8,17H,2-5,14H2,1H3,(H,15,21)(H,16,18)(H,19,20)(H,22,23)	G0RYL1	1.65682	No
Dronabinol	CYQFCXCEBYINGO-UHFFFAOYSA-N	InChI=1S/C21H30O2/c1-5-6-7-8-15-12-18(22)20-16-11-14(2)9-10-17(16)21(3,4)23-19(20)13-15/h11-13,16-17,22H,5-10H2,1-4H3	G0S6S9	1.6564	No
N-(11E-octadecenoyl)-sphing-4-enine	TZXPILCYVLWMNW-UHFFFAOYSA-N	InChI=1S/C36H69NO3/c1-3-5-7-9-11-13-15-17-18-20-22-24-26-28-30-32-36(40)37-34(33-38)35(39)31-29-27-25-23-21-19-16-14-12-10-8-6-4-2/h13,15,29,31,34-35,38-39H,3-12,14,16-28,30,32-33H2,1-2H3,(H,37,40)	G0RYR3 G0SDH1 G0SH20 G0SE80 G0S2I7 G0S1J3 G0SCI0 G0S5S4 G0S6M3 G0SHW7 G0S0C1 G0RYV6 G0S7U6	1.65297	No
peptide: FS	ROHDXJUFQVRDAV-UHFFFAOYSA-N	InChI=1S/C12H16N2O4/c13-9(6-8-4-2-1-3-5-8)11(16)14-10(7-15)12(17)18/h1-5,9-10,15H,6-7,13H2,(H,14,16)(H,17,18)	G0SAK6 G0SAP2 G0SFG3 G0RZI8 G0S0Y8 G0SHG5 G0S4P5	1.64367	-
4-hydroxysphinganine	AERBNCYCJBRYDG-UHFFFAOYSA-N	InChI=1S/C18H39NO3/c1-2-3-4-5-6-7-8-9-10-11-12-13-14-17(21)18(22)16(19)15-20/h16-18,20-22H,2-15,19H2,1H3	G0S9H3	1.64256	No
Heptopyranose-Heptopyranose	GXCLGNHLZMTTQJ-UHFFFAOYSA-N	InChI=1S/C14H26O13/c15-1-3(17)10-6(20)5(19)7(21)14(26-10)27-12-8(22)11(4(18)2-16)25-13(24)9(12)23/h3-24H,1-2H2	G0S0D7	1.63616	No
peptide: RQQ	KBBKCNHWCDJPGN-UHFFFAOYSA-N	InChI=1S/C16H30N8O6/c17-8(2-1-7-22-16(20)21)13(27)23-9(3-5-11(18)25)14(28)24-10(15(29)30)4-6-12(19)26/h8-10H,1-7,17H2,(H2,18,25)(H2,19,26)(H,23,27)(H,24,28)(H,29,30)(H4,20,21,22)	G0S1V7 G0S5V3 G0SEX8 G0SHA3 G0S7H5 G0SBY8 G0SH15 G0RY65 G0S257 G0RY47 G0S3W7 G0S850 G0S6B8	1.63375	-
AMP	UDMBCSSLTHHNCD-UHFFFAOYSA-N	InChI=1S/C10H14N5O7P/c11-8-5-9(13-2-12-8)15(3-14-5)10-7(17)6(16)4(22-10)1-21-23(18,19)20/h2-4,6-7,10,16-17H,1H2,(H2,11,12,13)(H2,18,19,20)	G0SAK6 G0SAP2 G0SFG3 G0RZI8 G0S0Y8 G0SHG5 G0S4P5	1.63252	No
TDP-alpha-D-glucose	PNFJZOCDYNFHQC-UHFFFAOYSA-N	InChI=1S/C16H26N2O17P2/c1-5-2-18(16(26)17-13(5)25)14-11(23)9(21)7(32-14)4-31-36(27,28)35-37(29,30)34-15-12(24)10(22)8(20)6(3-19)33-15/h2,6-12,14-15,19-24H,3-4H2,1H3,(H,27,28)(H,29,30)(H,17,25,26)	G0S0I6 G0SCH6 G0S832 G0S9I7 G0S215 G0SGD8 G0SG95 G0SA78 G0SHK3 G0SDB8 G0SBN9 G0RZL9 G0S6T5 G0SG51 G0S5S8 G0S5L1 G0S2U4 G0RZ99 G0S7X0 G0SDW0 G0S1H0 G0SGC2 G0SCS8 G0SF32 G0SE90 G0SEI5 G0S731 G0RYF6 G0S0B1 G0SF93 G0S3V7 G0SD05 G0S435 G0SE30 G0SGY2 G0S2E0 G0SCT7 G0SHQ0 G0SHE4 G0S7Z2 G0S5L0 G0S387 G0S872 G0RZL4 G0SBX1 G0RY83 G0SHX6 G0SFB5 G0SEW3 G0S0S6 G0S6C9 P0CT47 G0SCK6 G0RZ64 G0S273 G0RY94 G0S4H3 …	1.63091	No
eicosasphinganine	UFMHYBVQZSPWSS-UHFFFAOYSA-N	InChI=1S/C20H43NO2/c1-2-3-4-5-6-7-8-9-10-11-12-13-14-15-16-17-20(23)19(21)18-22/h19-20,22-23H,2-18,21H2,1H3	G0S6S9	1.63083	No
N6-(Delta2-Isopentenyl)-adenine	HYVABZIGRDEKCD-UHFFFAOYSA-N	InChI=1S/C10H13N5/c1-7(2)3-4-11-9-8-10(13-5-12-8)15-6-14-9/h3,5-6H,4H2,1-2H3,(H2,11,12,13,14,15)	G0S9B7	1.62574	No
N2-acetyl-L-lysine	VEYYWZRYIYDQJM-UHFFFAOYSA-N	InChI=1S/C8H16N2O3/c1-6(11)10-7(8(12)13)4-2-3-5-9/h7H,2-5,9H2,1H3,(H,10,11)(H,12,13)	G0SFL2	1.6207	No
peptide: PAE	IWNOFCGBMSFTBC-UHFFFAOYSA-N	InChI=1S/C13H21N3O6/c1-7(15-12(20)8-3-2-6-14-8)11(19)16-9(13(21)22)4-5-10(17)18/h7-9,14H,2-6H2,1H3,(H,15,20)(H,16,19)(H,17,18)(H,21,22)	G0S1V7 G0S5V3 G0SEX8 G0SHA3 G0S7H5 G0SBY8 G0SH15 G0RY65 G0S257 G0RY47 G0S3W7 G0S850 G0S6B8	1.6194	-
peptide: IPI	JNTMAZFVYNDPLB-UHFFFAOYSA-N	InChI=1S/C17H31N3O4/c1-5-10(3)13(18)16(22)20-9-7-8-12(20)15(21)19-14(17(23)24)11(4)6-2/h10-14H,5-9,18H2,1-4H3,(H,19,21)(H,23,24)	G0SEI1 G0S6J7 G0S4Z9 G0SEG9 G0SBZ6 G0S079 G0SFL0 G0RZ88 G0SGP3 G0SHI0 G0SAV4 G0S7T8 G0S9U0 G0RY45 G0RYF9 G0S379 G0RZM9 G0SFK8 G0RY43 G0S084 G0S1S4 G0S8C4 G0S6I7 G0S1Z0 G0S4P8 G0SAJ9 G0S0D6 G0RXW1 G0S0E5 G0SCE2 G0SGG0 G0SBN1 G0SEI0 G0S992 G0SDS8 G0SI44 G0SHQ2 G0SGY1 G0SEG2 G0RZE9 G0S507 G0S1P9 G0SGH8 G0S9B5 G0S1R0 G0S6V4 G0SFC3 G0SGT6 G0SD68 G0SF00 G0SFN0 G0S428 G0S6B0 G0S0Z3 P0CU28 G0SHJ6 G0S8G4 …	1.61916	-
S-Lactoylglutathione	VDYDCVUWILIYQF-UHFFFAOYSA-N	InChI=1S/C13H21N3O8S/c1-6(17)13(24)25-5-8(11(21)15-4-10(19)20)16-9(18)3-2-7(14)12(22)23/h6-8,17H,2-5,14H2,1H3,(H,15,21)(H,16,18)(H,19,20)(H,22,23)	G0S8H3 G0RYP6 G0SCU5 G0RZX9 G0SAP2 G0RYD6 G0SHG5 G0S916	1.61913	No
4-hydroxysphinganine	AERBNCYCJBRYDG-UHFFFAOYSA-N	InChI=1S/C18H39NO3/c1-2-3-4-5-6-7-8-9-10-11-12-13-14-17(21)18(22)16(19)15-20/h16-18,20-22H,2-15,19H2,1H3	G0RZN4	1.61631	No
4-hydroxysphinganine	AERBNCYCJBRYDG-UHFFFAOYSA-N	InChI=1S/C18H39NO3/c1-2-3-4-5-6-7-8-9-10-11-12-13-14-17(21)18(22)16(19)15-20/h16-18,20-22H,2-15,19H2,1H3	G0S4X6 G0SHF3 G0S5Q0 G0RYE0	1.61488	No
peptide: IL	JWBXCSQZLLIOCI-UHFFFAOYSA-N	InChI=1S/C12H24N2O3/c1-5-8(4)10(13)11(15)14-9(12(16)17)6-7(2)3/h7-10H,5-6,13H2,1-4H3,(H,14,15)(H,16,17)	G0S3X5 G0SHD6 G0SCG6 G0S2Y5 G0SFP1 G0S6A2 G0SAC8 G0SEB9 G0SCH4 G0S7R5 G0S7K2 G0S643 G0S2A9 G0RY29	1.61471	-
Lactariamide B	SFUUTBQJLKKRBN-UHFFFAOYSA-N	InChI=1S/C37H71NO4/c1-4-6-8-10-12-13-14-15-16-17-18-20-22-26-31-36(41)37(42)38-34(32-39)35(40)30-27-23-25-29-33(3)28-24-21-19-11-9-7-5-2/h27,29-30,34-36,39-41H,4-26,28,31-32H2,1-3H3,(H,38,42)	G0S0I6 G0SCH6 G0S832 G0S9I7 G0S215 G0SGD8 G0SG95 G0SA78 G0SHK3 G0SDB8 G0SBN9 G0RZL9 G0S6T5 G0SG51 G0S5S8 G0S5L1 G0S2U4 G0RZ99 G0S7X0 G0SDW0 G0S1H0 G0SGC2 G0SCS8 G0SF32 G0SE90 G0SEI5 G0S731 G0RYF6 G0S0B1 G0SF93 G0S3V7 G0SD05 G0S435 G0SE30 G0SGY2 G0S2E0 G0SCT7 G0SHQ0 G0SHE4 G0S7Z2 G0S5L0 G0S387 G0S872 G0RZL4 G0SBX1 G0RY83 G0SHX6 G0SFB5 G0SEW3 G0S0S6 G0S6C9 P0CT47 G0SCK6 G0RZ64 G0S273 G0RY94 G0S4H3 …	1.6133	No
peptide: IT	DRCKHKZYDLJYFQ-UHFFFAOYSA-N	InChI=1S/C10H20N2O4/c1-4-5(2)7(11)9(14)12-8(6(3)13)10(15)16/h5-8,13H,4,11H2,1-3H3,(H,12,14)(H,15,16)	G0SAK6 G0SAP2 G0SFG3 G0RZI8 G0S0Y8 G0SHG5 G0S4P5	1.61147	-
GDP	QGWNDRXFNXRZMB-UHFFFAOYSA-N	InChI=1S/C10H15N5O11P2/c11-10-13-7-4(8(18)14-10)12-2-15(7)9-6(17)5(16)3(25-9)1-24-28(22,23)26-27(19,20)21/h2-3,5-6,9,16-17H,1H2,(H,22,23)(H2,19,20,21)(H3,11,13,14,18)	G0SAX5	1.60897	No
Heptopyranose-Heptopyranose	GXCLGNHLZMTTQJ-UHFFFAOYSA-N	InChI=1S/C14H26O13/c15-1-3(17)10-6(20)5(19)7(21)14(26-10)27-12-8(22)11(4(18)2-16)25-13(24)9(12)23/h3-24H,1-2H2	G0S8X5 G0SF87 G0S0H7 G0S562 G0RZM8 G0SH06 G0S8A6 G0S189 G0S2N1 G0RY84 G0S700 G0SEW7 G0RZD6 G0S4I7 G0S0C8 G0S6S4 G0S7S7 G0SEG4 G0SBU2 G0SFY0 G0RY38 G0S0Z5 G0S066 G0S5N3 G0RYD8 G0S1V3 G0S4Q2	1.60844	No
N6-(Delta2-Isopentenyl)-adenine	HYVABZIGRDEKCD-UHFFFAOYSA-N	InChI=1S/C10H13N5/c1-7(2)3-4-11-9-8-10(13-5-12-8)15-6-14-9/h3,5-6H,4H2,1-2H3,(H2,11,12,13,14,15)	G0SGW2	1.60797	No
peptide: MLS	DBXMFHGGHMXYHY-UHFFFAOYSA-N	InChI=1S/C14H27N3O5S/c1-8(2)6-10(13(20)17-11(7-18)14(21)22)16-12(19)9(15)4-5-23-3/h8-11,18H,4-7,15H2,1-3H3,(H,16,19)(H,17,20)(H,21,22)	G0S8H3 G0RYP6 G0SCU5 G0RZX9 G0SAP2 G0RYD6 G0SHG5 G0S916	1.60332	-
Dronabinol	CYQFCXCEBYINGO-UHFFFAOYSA-N	InChI=1S/C21H30O2/c1-5-6-7-8-15-12-18(22)20-16-11-14(2)9-10-17(16)21(3,4)23-19(20)13-15/h11-13,16-17,22H,5-10H2,1-4H3	G0SBF8 G0S867 G0S866 G0S3T0 G0SFN1 G0S3S6 G0SGZ3	1.60045	No
Protoporphyrin IX	KSFOVUSSGSKXFI-UHFFFAOYSA-N	InChI=1S/C34H34N4O4/c1-7-21-17(3)25-13-26-19(5)23(9-11-33(39)40)31(37-26)16-32-24(10-12-34(41)42)20(6)28(38-32)15-30-22(8-2)18(4)27(36-30)14-29(21)35-25/h7-8,13-16,35,38H,1-2,9-12H2,3-6H3,(H,39,40)(H,41,42)	G0S9H3	1.59713	No
Protoporphyrin IX	KSFOVUSSGSKXFI-UHFFFAOYSA-N	InChI=1S/C34H34N4O4/c1-7-21-17(3)25-13-26-19(5)23(9-11-33(39)40)31(37-26)16-32-24(10-12-34(41)42)20(6)28(38-32)15-30-22(8-2)18(4)27(36-30)14-29(21)35-25/h7-8,13-16,35,38H,1-2,9-12H2,3-6H3,(H,39,40)(H,41,42)	G0SHB1	1.58786	No
peptide: MLS	DBXMFHGGHMXYHY-UHFFFAOYSA-N	InChI=1S/C14H27N3O5S/c1-8(2)6-10(13(20)17-11(7-18)14(21)22)16-12(19)9(15)4-5-23-3/h8-11,18H,4-7,15H2,1-3H3,(H,16,19)(H,17,20)(H,21,22)	G0S1E6 G0S1X1 G0S959	1.58566	-
UDP-N-acetyl-Î±-D-glucosamine	LFTYTUAZOPRMMI-UHFFFAOYSA-N	InChI=1S/C17H27N3O17P2/c1-6(22)18-10-13(26)11(24)7(4-21)35-16(10)36-39(31,32)37-38(29,30)33-5-8-12(25)14(27)15(34-8)20-3-2-9(23)19-17(20)28/h2-3,7-8,10-16,21,24-27H,4-5H2,1H3,(H,18,22)(H,29,30)(H,31,32)(H,19,23,28)	G0RYR3 G0SDH1 G0SH20 G0SE80 G0S2I7 G0S1J3 G0SCI0 G0S5S4 G0S6M3 G0SHW7 G0S0C1 G0RYV6 G0S7U6	1.58439	No
N2-acetyl-L-lysine	VEYYWZRYIYDQJM-UHFFFAOYSA-N	InChI=1S/C8H16N2O3/c1-6(11)10-7(8(12)13)4-2-3-5-9/h7H,2-5,9H2,1H3,(H,10,11)(H,12,13)	G0RZN4	1.58208	No
peptide: MR	UASDAHIAHBRZQV-UHFFFAOYSA-N	InChI=1S/C11H23N5O3S/c1-20-6-4-7(12)9(17)16-8(10(18)19)3-2-5-15-11(13)14/h7-8H,2-6,12H2,1H3,(H,16,17)(H,18,19)(H4,13,14,15)	G0SEI1 G0S6J7 G0S4Z9 G0SEG9 G0SBZ6 G0S079 G0SFL0 G0RZ88 G0SGP3 G0SHI0 G0SAV4 G0S7T8 G0S9U0 G0RY45 G0RYF9 G0S379 G0RZM9 G0SFK8 G0RY43 G0S084 G0S1S4 G0S8C4 G0S6I7 G0S1Z0 G0S4P8 G0SAJ9 G0S0D6 G0RXW1 G0S0E5 G0SCE2 G0SGG0 G0SBN1 G0SEI0 G0S992 G0SDS8 G0SI44 G0SHQ2 G0SGY1 G0SEG2 G0RZE9 G0S507 G0S1P9 G0SGH8 G0S9B5 G0S1R0 G0S6V4 G0SFC3 G0SGT6 G0SD68 G0SF00 G0SFN0 G0S428 G0S6B0 G0S0Z3 P0CU28 G0SHJ6 G0S8G4 …	1.58129	-
Erythrinasinate A	XEOWPOLWKNHXGL-UHFFFAOYSA-N	InChI=1S/C38H66O4/c1-3-4-5-6-7-8-9-10-11-12-13-14-15-16-17-18-19-20-21-22-23-24-25-26-27-28-33-42-38(40)32-30-35-29-31-37(41-2)36(39)34-35/h29-32,34,39H,3-28,33H2,1-2H3	G0RXS6	1.57883	No
Inositol	CDAISMWEOUEBRE-UHFFFAOYSA-N	InChI=1S/C6H12O6/c7-1-2(8)4(10)6(12)5(11)3(1)9/h1-12H	G0SGR6 G0S7X8 G0S1F6 G0SD09 G0SA67 G0S0K2 G0RXZ8	1.57789	No
Biotin	YBJHBAHKTGYVGT-UHFFFAOYSA-N	InChI=1S/C10H16N2O3S/c13-8(14)4-2-1-3-7-9-6(5-16-7)11-10(15)12-9/h6-7,9H,1-5H2,(H,13,14)(H2,11,12,15)	G0S8Z2	1.5743	No
peptide: KN	JPNRPAJITHRXRH-UHFFFAOYSA-N	InChI=1S/C10H20N4O4/c11-4-2-1-3-6(12)9(16)14-7(10(17)18)5-8(13)15/h6-7H,1-5,11-12H2,(H2,13,15)(H,14,16)(H,17,18)	G0SBC0 G0S7Q3 G0S921 G0S308 G0SC30 G0S7J4	1.56422	-
peptide: IT	DRCKHKZYDLJYFQ-UHFFFAOYSA-N	InChI=1S/C10H20N2O4/c1-4-5(2)7(11)9(14)12-8(6(3)13)10(15)16/h5-8,13H,4,11H2,1-3H3,(H,12,14)(H,15,16)	G0SC49	1.56057	-
peptide: KN	JPNRPAJITHRXRH-UHFFFAOYSA-N	InChI=1S/C10H20N4O4/c11-4-2-1-3-6(12)9(16)14-7(10(17)18)5-8(13)15/h6-7H,1-5,11-12H2,(H2,13,15)(H,14,16)(H,17,18)	G0SF25 G0SA44 G0S655 G0S7S8 G0S604 G0SAB1 G0SGC6	1.55943	-
Heptopyranose-Heptopyranose	GXCLGNHLZMTTQJ-UHFFFAOYSA-N	InChI=1S/C14H26O13/c15-1-3(17)10-6(20)5(19)7(21)14(26-10)27-12-8(22)11(4(18)2-16)25-13(24)9(12)23/h3-24H,1-2H2	G0S6U9	1.55434	No
N-acetyl-L-methionyl-L-phenylalanine	QYHDEGINTVLDFN-UHFFFAOYSA-N	InChI=1S/C16H22N2O4S/c1-11(19)17-13(8-9-23-2)15(20)18-14(16(21)22)10-12-6-4-3-5-7-12/h3-7,13-14H,8-10H2,1-2H3,(H,17,19)(H,18,20)(H,21,22)	G0SBN2 G0SH90 G0S6Y2 G0S0B4 G0RYC4	1.55135	No
peptide: QL	ARPVSMCNIDAQBO-UHFFFAOYSA-N	InChI=1S/C11H21N3O4/c1-6(2)5-8(11(17)18)14-10(16)7(12)3-4-9(13)15/h6-8H,3-5,12H2,1-2H3,(H2,13,15)(H,14,16)(H,17,18)	G0S1E6 G0S1X1 G0S959	1.54988	-
peptide: FS	ROHDXJUFQVRDAV-UHFFFAOYSA-N	InChI=1S/C12H16N2O4/c13-9(6-8-4-2-1-3-5-8)11(16)14-10(7-15)12(17)18/h1-5,9-10,15H,6-7,13H2,(H,14,16)(H,17,18)	G0SEU9 G0SBN3 G0S1K1 G0SD84 G0SBS7 G0RXR3 G0S7I0 G0S0J7 G0SEK9 G0SHF6 G0S8E5 G0SEJ0 G0SG52 G0RZP8	1.54827	-
Inositol phosphate	INAPMGSXUVUWAF-UHFFFAOYSA-N	InChI=1S/C6H13O9P/c7-1-2(8)4(10)6(5(11)3(1)9)15-16(12,13)14/h1-11H,(H2,12,13,14)	G0S8X5 G0SF87 G0S0H7 G0S562 G0RZM8 G0SH06 G0S8A6 G0S189 G0S2N1 G0RY84 G0S700 G0SEW7 G0RZD6 G0S4I7 G0S0C8 G0S6S4 G0S7S7 G0SEG4 G0SBU2 G0SFY0 G0RY38 G0S0Z5 G0S066 G0S5N3 G0RYD8 G0S1V3 G0S4Q2	1.54552	No
peptide: QL	ARPVSMCNIDAQBO-UHFFFAOYSA-N	InChI=1S/C11H21N3O4/c1-6(2)5-8(11(17)18)14-10(16)7(12)3-4-9(13)15/h6-8H,3-5,12H2,1-2H3,(H2,13,15)(H,14,16)(H,17,18)	G0RY44 G0S664 G0SC93 G0S2B2 G0SF90 G0SA81 G0S447	1.54513	-
peptide: MLS	DBXMFHGGHMXYHY-UHFFFAOYSA-N	InChI=1S/C14H27N3O5S/c1-8(2)6-10(13(20)17-11(7-18)14(21)22)16-12(19)9(15)4-5-23-3/h8-11,18H,4-7,15H2,1-3H3,(H,16,19)(H,17,20)(H,21,22)	G0S1V7 G0S5V3 G0SEX8 G0SHA3 G0S7H5 G0SBY8 G0SH15 G0RY65 G0S257 G0RY47 G0S3W7 G0S850 G0S6B8	1.54365	-
Dronabinol	CYQFCXCEBYINGO-UHFFFAOYSA-N	InChI=1S/C21H30O2/c1-5-6-7-8-15-12-18(22)20-16-11-14(2)9-10-17(16)21(3,4)23-19(20)13-15/h11-13,16-17,22H,5-10H2,1-4H3	G0S9H3	1.54023	No
peptide: GF	JBCLFWXMTIKCCB-UHFFFAOYSA-N	InChI=1S/C11H14N2O3/c12-7-10(14)13-9(11(15)16)6-8-4-2-1-3-5-8/h1-5,9H,6-7,12H2,(H,13,14)(H,15,16)	G0SHF2 G0SC54 G0S600 G0S503 G0SH65 G0S6W5 G0S3W8 G0S673 G0RYH8	1.53901	-
peptide: LSI	MVHXGBZUJLWZOH-UHFFFAOYSA-N	InChI=1S/C15H29N3O5/c1-5-9(4)12(15(22)23)18-14(21)11(7-19)17-13(20)10(16)6-8(2)3/h8-12,19H,5-7,16H2,1-4H3,(H,17,20)(H,18,21)(H,22,23)	G0SHF2 G0SC54 G0S600 G0S503 G0SH65 G0S6W5 G0S3W8 G0S673 G0RYH8	1.53824	-
4-hydroxysphinganine	AERBNCYCJBRYDG-UHFFFAOYSA-N	InChI=1S/C18H39NO3/c1-2-3-4-5-6-7-8-9-10-11-12-13-14-17(21)18(22)16(19)15-20/h16-18,20-22H,2-15,19H2,1H3	G0SHB1	1.53696	No
Lactariamide B	SFUUTBQJLKKRBN-UHFFFAOYSA-N	InChI=1S/C37H71NO4/c1-4-6-8-10-12-13-14-15-16-17-18-20-22-26-31-36(41)37(42)38-34(32-39)35(40)30-27-23-25-29-33(3)28-24-21-19-11-9-7-5-2/h27,29-30,34-36,39-41H,4-26,28,31-32H2,1-3H3,(H,38,42)	G0S8X5 G0SF87 G0S0H7 G0S562 G0RZM8 G0SH06 G0S8A6 G0S189 G0S2N1 G0RY84 G0S700 G0SEW7 G0RZD6 G0S4I7 G0S0C8 G0S6S4 G0S7S7 G0SEG4 G0SBU2 G0SFY0 G0RY38 G0S0Z5 G0S066 G0S5N3 G0RYD8 G0S1V3 G0S4Q2	1.53658	No
Dronabinol	CYQFCXCEBYINGO-UHFFFAOYSA-N	InChI=1S/C21H30O2/c1-5-6-7-8-15-12-18(22)20-16-11-14(2)9-10-17(16)21(3,4)23-19(20)13-15/h11-13,16-17,22H,5-10H2,1-4H3	G0S3T4	1.5361	No
AMP	UDMBCSSLTHHNCD-UHFFFAOYSA-N	InChI=1S/C10H14N5O7P/c11-8-5-9(13-2-12-8)15(3-14-5)10-7(17)6(16)4(22-10)1-21-23(18,19)20/h2-4,6-7,10,16-17H,1H2,(H2,11,12,13)(H2,18,19,20)	G0S061	1.5258	Yes
peptide: FY	FSXRLASFHBWESK-UHFFFAOYSA-N	InChI=1S/C18H20N2O4/c19-15(10-12-4-2-1-3-5-12)17(22)20-16(18(23)24)11-13-6-8-14(21)9-7-13/h1-9,15-16,21H,10-11,19H2,(H,20,22)(H,23,24)	G0S3X5 G0SHD6 G0SCG6 G0S2Y5 G0SFP1 G0S6A2 G0SAC8 G0SEB9 G0SCH4 G0S7R5 G0S7K2 G0S643 G0S2A9 G0RY29	1.52464	-
peptide: LITR	VWFZJMNSKJHZNX-UHFFFAOYSA-N	InChI=1S/C22H43N7O6/c1-6-12(4)16(28-18(31)14(23)10-11(2)3)19(32)29-17(13(5)30)20(33)27-15(21(34)35)8-7-9-26-22(24)25/h11-17,30H,6-10,23H2,1-5H3,(H,27,33)(H,28,31)(H,29,32)(H,34,35)(H4,24,25,26)	G0S1E6 G0S1X1 G0S959	1.51837	-
Thiopc	YDSCLGYBUIDZNF-UHFFFAOYSA-N	InChI=1S/C44H82NO6PS/c1-6-8-10-12-14-16-18-20-22-23-24-25-27-29-31-33-35-37-44(46)53-43(42-51-52(47,48)50-40-38-45(3,4)5)41-49-39-36-34-32-30-28-26-21-19-17-15-13-11-9-7-2/h14,16,20,22,24-25,29,31,43H,6-13,15,17-19,21,23,26-28,30,32-42H2,1-5H3	G0SC98	1.51554	No
peptide: GF	JBCLFWXMTIKCCB-UHFFFAOYSA-N	InChI=1S/C11H14N2O3/c12-7-10(14)13-9(11(15)16)6-8-4-2-1-3-5-8/h1-5,9H,6-7,12H2,(H,13,14)(H,15,16)	G0S2N6	1.51372	-
Dronabinol	CYQFCXCEBYINGO-UHFFFAOYSA-N	InChI=1S/C21H30O2/c1-5-6-7-8-15-12-18(22)20-16-11-14(2)9-10-17(16)21(3,4)23-19(20)13-15/h11-13,16-17,22H,5-10H2,1-4H3	G0S3X3 G0SHJ8 G0S4Q7 G0S9U8 G0RXR6 G0SHA4 G0RZJ9 G0S7H7	1.51323	No
N6-(Delta2-Isopentenyl)-adenine	HYVABZIGRDEKCD-UHFFFAOYSA-N	InChI=1S/C10H13N5/c1-7(2)3-4-11-9-8-10(13-5-12-8)15-6-14-9/h3,5-6H,4H2,1-2H3,(H2,11,12,13,14,15)	G0S338	1.511	No
Protoporphyrin IX	KSFOVUSSGSKXFI-UHFFFAOYSA-N	InChI=1S/C34H34N4O4/c1-7-21-17(3)25-13-26-19(5)23(9-11-33(39)40)31(37-26)16-32-24(10-12-34(41)42)20(6)28(38-32)15-30-22(8-2)18(4)27(36-30)14-29(21)35-25/h7-8,13-16,35,38H,1-2,9-12H2,3-6H3,(H,39,40)(H,41,42)	G0SFL2	1.50403	No
peptide: VLV	KANQPJDDXIYZJS-UHFFFAOYSA-N	InChI=1S/C16H31N3O4/c1-8(2)7-11(18-15(21)12(17)9(3)4)14(20)19-13(10(5)6)16(22)23/h8-13H,7,17H2,1-6H3,(H,18,21)(H,19,20)(H,22,23)	G0SEU9 G0SBN3 G0S1K1 G0SD84 G0SBS7 G0RXR3 G0S7I0 G0S0J7 G0SEK9 G0SHF6 G0S8E5 G0SEJ0 G0SG52 G0RZP8	1.50276	-
S-Lactoylglutathione	VDYDCVUWILIYQF-UHFFFAOYSA-N	InChI=1S/C13H21N3O8S/c1-6(17)13(24)25-5-8(11(21)15-4-10(19)20)16-9(18)3-2-7(14)12(22)23/h6-8,17H,2-5,14H2,1H3,(H,15,21)(H,16,18)(H,19,20)(H,22,23)	G0SCZ0	1.50023	No
Lactariamide B	SFUUTBQJLKKRBN-UHFFFAOYSA-N	InChI=1S/C37H71NO4/c1-4-6-8-10-12-13-14-15-16-17-18-20-22-26-31-36(41)37(42)38-34(32-39)35(40)30-27-23-25-29-33(3)28-24-21-19-11-9-7-5-2/h27,29-30,34-36,39-41H,4-26,28,31-32H2,1-3H3,(H,38,42)	G0S6S9	1.49526	No
peptide: LSI	MVHXGBZUJLWZOH-UHFFFAOYSA-N	InChI=1S/C15H29N3O5/c1-5-9(4)12(15(22)23)18-14(21)11(7-19)17-13(20)10(16)6-8(2)3/h8-12,19H,5-7,16H2,1-4H3,(H,17,20)(H,18,21)(H,22,23)	G0SC49	1.48321	-
peptide: SL	NFDYGNFETJVMSE-UHFFFAOYSA-N	InChI=1S/C9H18N2O4/c1-5(2)3-7(9(14)15)11-8(13)6(10)4-12/h5-7,12H,3-4,10H2,1-2H3,(H,11,13)(H,14,15)	G0S899	1.48169	-
N,N-dimethylethanolamine phosphate	BLHVJAAEHMLMOI-UHFFFAOYSA-N	InChI=1S/C4H12NO4P/c1-5(2)3-4-9-10(6,7)8/h3-4H2,1-2H3,(H2,6,7,8)	G0S6S9	1.48161	No
Inositol	CDAISMWEOUEBRE-UHFFFAOYSA-N	InChI=1S/C6H12O6/c7-1-2(8)4(10)6(12)5(11)3(1)9/h1-12H	G0S0I6 G0SCH6 G0S832 G0S9I7 G0S215 G0SGD8 G0SG95 G0SA78 G0SHK3 G0SDB8 G0SBN9 G0RZL9 G0S6T5 G0SG51 G0S5S8 G0S5L1 G0S2U4 G0RZ99 G0S7X0 G0SDW0 G0S1H0 G0SGC2 G0SCS8 G0SF32 G0SE90 G0SEI5 G0S731 G0RYF6 G0S0B1 G0SF93 G0S3V7 G0SD05 G0S435 G0SE30 G0SGY2 G0S2E0 G0SCT7 G0SHQ0 G0SHE4 G0S7Z2 G0S5L0 G0S387 G0S872 G0RZL4 G0SBX1 G0RY83 G0SHX6 G0SFB5 G0SEW3 G0S0S6 G0S6C9 P0CT47 G0SCK6 G0RZ64 G0S273 G0RY94 G0S4H3 …	1.47155	No
Erythrinasinate A	XEOWPOLWKNHXGL-UHFFFAOYSA-N	InChI=1S/C38H66O4/c1-3-4-5-6-7-8-9-10-11-12-13-14-15-16-17-18-19-20-21-22-23-24-25-26-27-28-33-42-38(40)32-30-35-29-31-37(41-2)36(39)34-35/h29-32,34,39H,3-28,33H2,1-2H3	G0SCF1 G0S8H1 G0RYI7 G0SCS3 G0S3U5 G0S0R6 G0S8C2 G0SEM9 G0SA45 G0SE91	1.46648	No
peptide: VV	KRNYOVHEKOBTEF-UHFFFAOYSA-N	InChI=1S/C10H20N2O3/c1-5(2)7(11)9(13)12-8(6(3)4)10(14)15/h5-8H,11H2,1-4H3,(H,12,13)(H,14,15)	G0SC49	1.45928	-
UDP-N-acetyl-Î±-D-glucosamine	LFTYTUAZOPRMMI-UHFFFAOYSA-N	InChI=1S/C17H27N3O17P2/c1-6(22)18-10-13(26)11(24)7(4-21)35-16(10)36-39(31,32)37-38(29,30)33-5-8-12(25)14(27)15(34-8)20-3-2-9(23)19-17(20)28/h2-3,7-8,10-16,21,24-27H,4-5H2,1H3,(H,18,22)(H,29,30)(H,31,32)(H,19,23,28)	G0S8X5 G0SF87 G0S0H7 G0S562 G0RZM8 G0SH06 G0S8A6 G0S189 G0S2N1 G0RY84 G0S700 G0SEW7 G0RZD6 G0S4I7 G0S0C8 G0S6S4 G0S7S7 G0SEG4 G0SBU2 G0SFY0 G0RY38 G0S0Z5 G0S066 G0S5N3 G0RYD8 G0S1V3 G0S4Q2	1.45911	No
peptide: PAE	IWNOFCGBMSFTBC-UHFFFAOYSA-N	InChI=1S/C13H21N3O6/c1-7(15-12(20)8-3-2-6-14-8)11(19)16-9(13(21)22)4-5-10(17)18/h7-9,14H,2-6H2,1H3,(H,15,20)(H,16,19)(H,17,18)(H,21,22)	G0SF25 G0SA44 G0S655 G0S7S8 G0S604 G0SAB1 G0SGC6	1.45613	-
peptide: MLS	DBXMFHGGHMXYHY-UHFFFAOYSA-N	InChI=1S/C14H27N3O5S/c1-8(2)6-10(13(20)17-11(7-18)14(21)22)16-12(19)9(15)4-5-23-3/h8-11,18H,4-7,15H2,1-3H3,(H,16,19)(H,17,20)(H,21,22)	G0SHF2 G0SC54 G0S600 G0S503 G0SH65 G0S6W5 G0S3W8 G0S673 G0RYH8	1.45489	-
Saccharopine	ZDGJAHTZVHVLOT-UHFFFAOYSA-N	InChI=1S/C11H20N2O6/c12-7(10(16)17)3-1-2-6-13-8(11(18)19)4-5-9(14)15/h7-8,13H,1-6,12H2,(H,14,15)(H,16,17)(H,18,19)	G0RYR3 G0SDH1 G0SH20 G0SE80 G0S2I7 G0S1J3 G0SCI0 G0S5S4 G0S6M3 G0SHW7 G0S0C1 G0RYV6 G0S7U6	1.44948	No
4-hydroxysphinganine	AERBNCYCJBRYDG-UHFFFAOYSA-N	InChI=1S/C18H39NO3/c1-2-3-4-5-6-7-8-9-10-11-12-13-14-17(21)18(22)16(19)15-20/h16-18,20-22H,2-15,19H2,1H3	G0SFL2	1.44864	No
GDP	QGWNDRXFNXRZMB-UHFFFAOYSA-N	InChI=1S/C10H15N5O11P2/c11-10-13-7-4(8(18)14-10)12-2-15(7)9-6(17)5(16)3(25-9)1-24-28(22,23)26-27(19,20)21/h2-3,5-6,9,16-17H,1H2,(H,22,23)(H2,19,20,21)(H3,11,13,14,18)	G0RYR3 G0SDH1 G0SH20 G0SE80 G0S2I7 G0S1J3 G0SCI0 G0S5S4 G0S6M3 G0SHW7 G0S0C1 G0RYV6 G0S7U6	1.44852	Yes
Saccharopine	ZDGJAHTZVHVLOT-UHFFFAOYSA-N	InChI=1S/C11H20N2O6/c12-7(10(16)17)3-1-2-6-13-8(11(18)19)4-5-9(14)15/h7-8,13H,1-6,12H2,(H,14,15)(H,16,17)(H,18,19)	G0S0I6 G0SCH6 G0S832 G0S9I7 G0S215 G0SGD8 G0SG95 G0SA78 G0SHK3 G0SDB8 G0SBN9 G0RZL9 G0S6T5 G0SG51 G0S5S8 G0S5L1 G0S2U4 G0RZ99 G0S7X0 G0SDW0 G0S1H0 G0SGC2 G0SCS8 G0SF32 G0SE90 G0SEI5 G0S731 G0RYF6 G0S0B1 G0SF93 G0S3V7 G0SD05 G0S435 G0SE30 G0SGY2 G0S2E0 G0SCT7 G0SHQ0 G0SHE4 G0S7Z2 G0S5L0 G0S387 G0S872 G0RZL4 G0SBX1 G0RY83 G0SHX6 G0SFB5 G0SEW3 G0S0S6 G0S6C9 P0CT47 G0SCK6 G0RZ64 G0S273 G0RY94 G0S4H3 …	1.44841	No
Biotin	YBJHBAHKTGYVGT-UHFFFAOYSA-N	InChI=1S/C10H16N2O3S/c13-8(14)4-2-1-3-7-9-6(5-16-7)11-10(15)12-9/h6-7,9H,1-5H2,(H,13,14)(H2,11,12,15)	G0RY44 G0S664 G0SC93 G0S2B2 G0SF90 G0SA81 G0S447	1.44801	No
peptide: SV	ILVGMCVCQBJPSH-UHFFFAOYSA-N	InChI=1S/C8H16N2O4/c1-4(2)6(8(13)14)10-7(12)5(9)3-11/h4-6,11H,3,9H2,1-2H3,(H,10,12)(H,13,14)	G0S3X5 G0SHD6 G0SCG6 G0S2Y5 G0SFP1 G0S6A2 G0SAC8 G0SEB9 G0SCH4 G0S7R5 G0S7K2 G0S643 G0S2A9 G0RY29	1.44537	-
peptide: VLV	KANQPJDDXIYZJS-UHFFFAOYSA-N	InChI=1S/C16H31N3O4/c1-8(2)7-11(18-15(21)12(17)9(3)4)14(20)19-13(10(5)6)16(22)23/h8-13H,7,17H2,1-6H3,(H,18,21)(H,19,20)(H,22,23)	G0S1E6 G0S1X1 G0S959	1.44392	-
peptide: LITR	VWFZJMNSKJHZNX-UHFFFAOYSA-N	InChI=1S/C22H43N7O6/c1-6-12(4)16(28-18(31)14(23)10-11(2)3)19(32)29-17(13(5)30)20(33)27-15(21(34)35)8-7-9-26-22(24)25/h11-17,30H,6-10,23H2,1-5H3,(H,27,33)(H,28,31)(H,29,32)(H,34,35)(H4,24,25,26)	G0SHF2 G0SC54 G0S600 G0S503 G0SH65 G0S6W5 G0S3W8 G0S673 G0RYH8	1.44155	-
peptide: IPI	JNTMAZFVYNDPLB-UHFFFAOYSA-N	InChI=1S/C17H31N3O4/c1-5-10(3)13(18)16(22)20-9-7-8-12(20)15(21)19-14(17(23)24)11(4)6-2/h10-14H,5-9,18H2,1-4H3,(H,19,21)(H,23,24)	G0RZZ4	1.44086	-
Heptopyranose-Heptopyranose	GXCLGNHLZMTTQJ-UHFFFAOYSA-N	InChI=1S/C14H26O13/c15-1-3(17)10-6(20)5(19)7(21)14(26-10)27-12-8(22)11(4(18)2-16)25-13(24)9(12)23/h3-24H,1-2H2	G0SB14 G0S8A9 G0S170 G0SCB6 G0S134 G0S1D7 G0S6B9 G0SGH3	1.43955	No
N-(11E-octadecenoyl)-sphing-4-enine	TZXPILCYVLWMNW-UHFFFAOYSA-N	InChI=1S/C36H69NO3/c1-3-5-7-9-11-13-15-17-18-20-22-24-26-28-30-32-36(40)37-34(33-38)35(39)31-29-27-25-23-21-19-16-14-12-10-8-6-4-2/h13,15,29,31,34-35,38-39H,3-12,14,16-28,30,32-33H2,1-2H3,(H,37,40)	G0S3X3 G0SHJ8 G0S4Q7 G0S9U8 G0RXR6 G0SHA4 G0RZJ9 G0S7H7	1.43936	No
S-Lactoylglutathione	VDYDCVUWILIYQF-UHFFFAOYSA-N	InChI=1S/C13H21N3O8S/c1-6(17)13(24)25-5-8(11(21)15-4-10(19)20)16-9(18)3-2-7(14)12(22)23/h6-8,17H,2-5,14H2,1H3,(H,15,21)(H,16,18)(H,19,20)(H,22,23)	G0SFJ5	1.43934	No
peptide: VV	KRNYOVHEKOBTEF-UHFFFAOYSA-N	InChI=1S/C10H20N2O3/c1-5(2)7(11)9(13)12-8(6(3)4)10(14)15/h5-8H,11H2,1-4H3,(H,12,13)(H,14,15)	G0S1V7 G0S5V3 G0SEX8 G0SHA3 G0S7H5 G0SBY8 G0SH15 G0RY65 G0S257 G0RY47 G0S3W7 G0S850 G0S6B8	1.43758	-
AMP	UDMBCSSLTHHNCD-UHFFFAOYSA-N	InChI=1S/C10H14N5O7P/c11-8-5-9(13-2-12-8)15(3-14-5)10-7(17)6(16)4(22-10)1-21-23(18,19)20/h2-4,6-7,10,16-17H,1H2,(H2,11,12,13)(H2,18,19,20)	G0SGV6	1.43628	No
Saccharopine	ZDGJAHTZVHVLOT-UHFFFAOYSA-N	InChI=1S/C11H20N2O6/c12-7(10(16)17)3-1-2-6-13-8(11(18)19)4-5-9(14)15/h7-8,13H,1-6,12H2,(H,14,15)(H,16,17)(H,18,19)	G0SGR6 G0S7X8 G0S1F6 G0SD09 G0SA67 G0S0K2 G0RXZ8	1.43561	No
S-Lactoylglutathione	VDYDCVUWILIYQF-UHFFFAOYSA-N	InChI=1S/C13H21N3O8S/c1-6(17)13(24)25-5-8(11(21)15-4-10(19)20)16-9(18)3-2-7(14)12(22)23/h6-8,17H,2-5,14H2,1H3,(H,15,21)(H,16,18)(H,19,20)(H,22,23)	G0SAK6 G0SAP2 G0SFG3 G0RZI8 G0S0Y8 G0SHG5 G0S4P5	1.43263	No
N2-acetyl-L-lysine	VEYYWZRYIYDQJM-UHFFFAOYSA-N	InChI=1S/C8H16N2O3/c1-6(11)10-7(8(12)13)4-2-3-5-9/h7H,2-5,9H2,1H3,(H,10,11)(H,12,13)	G0RXS6	1.43144	No
Inositol phosphate	INAPMGSXUVUWAF-UHFFFAOYSA-N	InChI=1S/C6H13O9P/c7-1-2(8)4(10)6(5(11)3(1)9)15-16(12,13)14/h1-11H,(H2,12,13,14)	G0S5H3	1.43097	No
eicosasphinganine	UFMHYBVQZSPWSS-UHFFFAOYSA-N	InChI=1S/C20H43NO2/c1-2-3-4-5-6-7-8-9-10-11-12-13-14-15-16-17-20(23)19(21)18-22/h19-20,22-23H,2-18,21H2,1H3	G0SHB1	1.42759	No
peptide: GF	JBCLFWXMTIKCCB-UHFFFAOYSA-N	InChI=1S/C11H14N2O3/c12-7-10(14)13-9(11(15)16)6-8-4-2-1-3-5-8/h1-5,9H,6-7,12H2,(H,13,14)(H,15,16)	G0SF25 G0SA44 G0S655 G0S7S8 G0S604 G0SAB1 G0SGC6	1.42685	-
peptide: IA	RCFDOSNHHZGBOY-UHFFFAOYSA-N	InChI=1S/C9H18N2O3/c1-4-5(2)7(10)8(12)11-6(3)9(13)14/h5-7H,4,10H2,1-3H3,(H,11,12)(H,13,14)	G0SF25 G0SA44 G0S655 G0S7S8 G0S604 G0SAB1 G0SGC6	1.42519	-
peptide: SV	ILVGMCVCQBJPSH-UHFFFAOYSA-N	InChI=1S/C8H16N2O4/c1-4(2)6(8(13)14)10-7(12)5(9)3-11/h4-6,11H,3,9H2,1-2H3,(H,10,12)(H,13,14)	G0S613 G0SBU5 G0SCL4 G0S493 G0S7F9 G0SBR6 G0SA53 G0RZH3 G0S9T3	1.41817	-
peptide: VPL	NHXZRXLFOBFMDM-UHFFFAOYSA-N	InChI=1S/C16H29N3O4/c1-9(2)8-11(16(22)23)18-14(20)12-6-5-7-19(12)15(21)13(17)10(3)4/h9-13H,5-8,17H2,1-4H3,(H,18,20)(H,22,23)	G0SF25 G0SA44 G0S655 G0S7S8 G0S604 G0SAB1 G0SGC6	1.4148	-
peptide: SL	NFDYGNFETJVMSE-UHFFFAOYSA-N	InChI=1S/C9H18N2O4/c1-5(2)3-7(9(14)15)11-8(13)6(10)4-12/h5-7,12H,3-4,10H2,1-2H3,(H,11,13)(H,14,15)	G0S1E6 G0S1X1 G0S959	1.41343	-
Heptopyranose-Heptopyranose	GXCLGNHLZMTTQJ-UHFFFAOYSA-N	InChI=1S/C14H26O13/c15-1-3(17)10-6(20)5(19)7(21)14(26-10)27-12-8(22)11(4(18)2-16)25-13(24)9(12)23/h3-24H,1-2H2	G0SBF8 G0S867 G0S866 G0S3T0 G0SFN1 G0S3S6 G0SGZ3	1.41332	No
peptide: IT	DRCKHKZYDLJYFQ-UHFFFAOYSA-N	InChI=1S/C10H20N2O4/c1-4-5(2)7(11)9(14)12-8(6(3)13)10(15)16/h5-8,13H,4,11H2,1-3H3,(H,12,14)(H,15,16)	G0SB45 G0S248 G0S246 G0SEX2 G0S8T8 G0SHQ5 G0S4A2 G0SAV6 G0S561 G0RZP5 G0SEA0 G0S1E7 G0S266 G0RYB3 G0S6V6	1.41133	-
N,N-dimethylethanolamine phosphate	BLHVJAAEHMLMOI-UHFFFAOYSA-N	InChI=1S/C4H12NO4P/c1-5(2)3-4-9-10(6,7)8/h3-4H2,1-2H3,(H2,6,7,8)	G0SGW2	1.41114	No
N6-(Delta2-Isopentenyl)-adenine	HYVABZIGRDEKCD-UHFFFAOYSA-N	InChI=1S/C10H13N5/c1-7(2)3-4-11-9-8-10(13-5-12-8)15-6-14-9/h3,5-6H,4H2,1-2H3,(H2,11,12,13,14,15)	G0S9J4 G0S0Q8 G0RYH6 G0S4X1 G0S2F2 G0SF07 G0SHB8 G0SCW0 G0SFJ7 G0SHT0 G0SCB8	1.41111	No
peptide: PAE	IWNOFCGBMSFTBC-UHFFFAOYSA-N	InChI=1S/C13H21N3O6/c1-7(15-12(20)8-3-2-6-14-8)11(19)16-9(13(21)22)4-5-10(17)18/h7-9,14H,2-6H2,1H3,(H,15,20)(H,16,19)(H,17,18)(H,21,22)	G0SC49	1.4052	-
peptide: AKS	NINQYGGNRIBFSC-UHFFFAOYSA-N	InChI=1S/C12H24N4O5/c1-7(14)10(18)15-8(4-2-3-5-13)11(19)16-9(6-17)12(20)21/h7-9,17H,2-6,13-14H2,1H3,(H,15,18)(H,16,19)(H,20,21)	G0S6B2 G0SE17 G0S5K1 G0S8F3 G0SDJ1 G0S3M0 G0S1J2 G0SE45 G0RYU6 G0SFU6 G0SFM5 G0S570 G0SD22 G0SHG0 G0SH12 G0SBQ6 G0S8Y3 G0S9T7 G0S7V1 G0S614 G0S4L3 G0S7V2 G0RZD0 G0S078 G0S1H9 G0S0G9 G0SCV2 G0S8U5	1.40509	-
peptide: QIT	ZNTDJIMJKNNSLR-UHFFFAOYSA-N	InChI=1S/C15H28N4O6/c1-4-7(2)11(14(23)19-12(8(3)20)15(24)25)18-13(22)9(16)5-6-10(17)21/h7-9,11-12,20H,4-6,16H2,1-3H3,(H2,17,21)(H,18,22)(H,19,23)(H,24,25)	G0S899	1.40381	-
peptide: IL	JWBXCSQZLLIOCI-UHFFFAOYSA-N	InChI=1S/C12H24N2O3/c1-5-8(4)10(13)11(15)14-9(12(16)17)6-7(2)3/h7-10H,5-6,13H2,1-4H3,(H,14,15)(H,16,17)	G0SBN0	1.40327	-
N6-(Delta2-Isopentenyl)-adenine	HYVABZIGRDEKCD-UHFFFAOYSA-N	InChI=1S/C10H13N5/c1-7(2)3-4-11-9-8-10(13-5-12-8)15-6-14-9/h3,5-6H,4H2,1-2H3,(H2,11,12,13,14,15)	G0S0G5	1.40276	No
Lactariamide B	SFUUTBQJLKKRBN-UHFFFAOYSA-N	InChI=1S/C37H71NO4/c1-4-6-8-10-12-13-14-15-16-17-18-20-22-26-31-36(41)37(42)38-34(32-39)35(40)30-27-23-25-29-33(3)28-24-21-19-11-9-7-5-2/h27,29-30,34-36,39-41H,4-26,28,31-32H2,1-3H3,(H,38,42)	G0SEI1 G0S6J7 G0S4Z9 G0SEG9 G0SBZ6 G0S079 G0SFL0 G0RZ88 G0SGP3 G0SHI0 G0SAV4 G0S7T8 G0S9U0 G0RY45 G0RYF9 G0S379 G0RZM9 G0SFK8 G0RY43 G0S084 G0S1S4 G0S8C4 G0S6I7 G0S1Z0 G0S4P8 G0SAJ9 G0S0D6 G0RXW1 G0S0E5 G0SCE2 G0SGG0 G0SBN1 G0SEI0 G0S992 G0SDS8 G0SI44 G0SHQ2 G0SGY1 G0SEG2 G0RZE9 G0S507 G0S1P9 G0SGH8 G0S9B5 G0S1R0 G0S6V4 G0SFC3 G0SGT6 G0SD68 G0SF00 G0SFN0 G0S428 G0S6B0 G0S0Z3 P0CU28 G0SHJ6 G0S8G4 …	1.40151	No
peptide: GF	JBCLFWXMTIKCCB-UHFFFAOYSA-N	InChI=1S/C11H14N2O3/c12-7-10(14)13-9(11(15)16)6-8-4-2-1-3-5-8/h1-5,9H,6-7,12H2,(H,13,14)(H,15,16)	G0SAK6 G0SAP2 G0SFG3 G0RZI8 G0S0Y8 G0SHG5 G0S4P5	1.39932	-
peptide: SL	NFDYGNFETJVMSE-UHFFFAOYSA-N	InChI=1S/C9H18N2O4/c1-5(2)3-7(9(14)15)11-8(13)6(10)4-12/h5-7,12H,3-4,10H2,1-2H3,(H,11,13)(H,14,15)	G0SAF6	1.39729	-
peptide: AVYG	DJIQWIPDLFOFPY-UHFFFAOYSA-N	InChI=1S/C19H28N4O6/c1-10(2)16(23-17(27)11(3)20)19(29)22-14(18(28)21-9-15(25)26)8-12-4-6-13(24)7-5-12/h4-7,10-11,14,16,24H,8-9,20H2,1-3H3,(H,21,28)(H,22,29)(H,23,27)(H,25,26)	G0S613 G0SBU5 G0SCL4 G0S493 G0S7F9 G0SBR6 G0SA53 G0RZH3 G0S9T3	1.39643	-
peptide: IL	JWBXCSQZLLIOCI-UHFFFAOYSA-N	InChI=1S/C12H24N2O3/c1-5-8(4)10(13)11(15)14-9(12(16)17)6-7(2)3/h7-10H,5-6,13H2,1-4H3,(H,14,15)(H,16,17)	G0RY44 G0S664 G0SC93 G0S2B2 G0SF90 G0SA81 G0S447	1.39611	-
N-(11E-octadecenoyl)-sphing-4-enine	TZXPILCYVLWMNW-UHFFFAOYSA-N	InChI=1S/C36H69NO3/c1-3-5-7-9-11-13-15-17-18-20-22-24-26-28-30-32-36(40)37-34(33-38)35(39)31-29-27-25-23-21-19-16-14-12-10-8-6-4-2/h13,15,29,31,34-35,38-39H,3-12,14,16-28,30,32-33H2,1-2H3,(H,37,40)	G0SAY2 G0RYR6 G0SAY1 G0RZH6 G0SBX6 G0RZH5	1.39524	No
Erythrinasinate A	XEOWPOLWKNHXGL-UHFFFAOYSA-N	InChI=1S/C38H66O4/c1-3-4-5-6-7-8-9-10-11-12-13-14-15-16-17-18-19-20-21-22-23-24-25-26-27-28-33-42-38(40)32-30-35-29-31-37(41-2)36(39)34-35/h29-32,34,39H,3-28,33H2,1-2H3	G0SAY2 G0RYR6 G0SAY1 G0RZH6 G0SBX6 G0RZH5	1.39216	No
peptide: AVE	YJHKTAMKPGFJCT-UHFFFAOYSA-N	InChI=1S/C13H23N3O6/c1-6(2)10(16-11(19)7(3)14)12(20)15-8(13(21)22)4-5-9(17)18/h6-8,10H,4-5,14H2,1-3H3,(H,15,20)(H,16,19)(H,17,18)(H,21,22)	G0SB30 G0SEE6 G0S441 G0S442 G0SDC3 G0SBQ1 G0S597 G0S811 G0RYM0	1.39179	-
Thiopc	YDSCLGYBUIDZNF-UHFFFAOYSA-N	InChI=1S/C44H82NO6PS/c1-6-8-10-12-14-16-18-20-22-23-24-25-27-29-31-33-35-37-44(46)53-43(42-51-52(47,48)50-40-38-45(3,4)5)41-49-39-36-34-32-30-28-26-21-19-17-15-13-11-9-7-2/h14,16,20,22,24-25,29,31,43H,6-13,15,17-19,21,23,26-28,30,32-42H2,1-5H3	G0S6B2 G0SE17 G0S5K1 G0S8F3 G0SDJ1 G0S3M0 G0S1J2 G0SE45 G0RYU6 G0SFU6 G0SFM5 G0S570 G0SD22 G0SHG0 G0SH12 G0SBQ6 G0S8Y3 G0S9T7 G0S7V1 G0S614 G0S4L3 G0S7V2 G0RZD0 G0S078 G0S1H9 G0S0G9 G0SCV2 G0S8U5	1.38927	No
peptide: MLS	DBXMFHGGHMXYHY-UHFFFAOYSA-N	InChI=1S/C14H27N3O5S/c1-8(2)6-10(13(20)17-11(7-18)14(21)22)16-12(19)9(15)4-5-23-3/h8-11,18H,4-7,15H2,1-3H3,(H,16,19)(H,17,20)(H,21,22)	G0RY44 G0S664 G0SC93 G0S2B2 G0SF90 G0SA81 G0S447	1.38923	-
