# Supplementary material for: Coupling proteomics and metabolomics for the unsupervised identification of protein–metabolite interactions in Chaetomium thermophilum
Source: PLoS One. 2021 Jul 9;16(7):e0254429. doi: 10.1371/journal.pone.0254429 (PMC8270407; doi:10.1371/journal.pone.0254429)
Supplement: S3 Table — This table contains the raw intensity measurements for S6 Fig. (XLSX) [file pone.0254429.s009.xlsx]

## Sheet: Sheet1
Experiment	Lane	Non-specific control intensity	Luciferase intensity	Reaction time (min)	Isopentenyl adenine concentration (μM)	Ratio (normalized)
1	6	8957565	609432	60	0	0.0954849
1	7	12655630	9017463	60	0	1
1	8	10670420	20416039	60	0.25	2.68528
1	10	9003125	24896329	60	20	3.88098
2	1	30473352	797112	120	0	0.0679205
2	2	35714160	13754304	120	0	1
2	3	26032752	23378112	120	0.1	2.3318
2	4	26193384	17906040	120	0.25	1.77505
2	5	26768232	25552008	120	1	2.4786
2	6	46223208	32893920	120	5	1.84781
2	7	51847848	46083960	120	20	2.30792
3	6	28981485	584090	60	0	0.0139997
3	7	23819835	34291010	60	0	1
3	8	24197615	36563605	60	0.25	1.04963
3	9	25031500	41046590	60	1	1.13907
3	10	24340875	44780970	60	20	1.27796
4	6	3151368	86262	60	0	0.012567
4	7	3614226	7872348	60	0	1
4	8	3998742	9868452	60	0.25	1.13302
4	9	3586374	9104964	60	1	1.16556
4	10	2562252	6955344	60	20	1.24626
